# Supplementary material for: 5-(4-Chloro­phen­yl)-1-(2,4-dichloro­phen­yl)-4-methyl-N-(3-pyridylmeth­yl)-1H-pyrazole-3-carboxamide
Source: Acta Crystallogr Sect E Struct Rep Online. 2009 Apr 18;65(Pt 5):o1077. doi: 10.1107/S1600536809013609 (PMC2977756; doi:10.1107/S1600536809013609)
Supplement: Supplementary file 1 [file e-65-o1077-sup1.cif]

##############################################################################
###                                                                        ###
###        Electronic paper (Acta Crystallographica Section E)             ###
###                                                                        ###
##############################################################################
#                                                                            #
# This CIF contains the data in a paper accepted for publication in Acta     #
# Crystallographica Section E. It conforms to the requirements of Notes      #
# for Authors for Section E, and has been peer reviewed under the auspices   #
# of the IUCr Commission on Journals.                                        #
#                                                                            #
# Full details of the Crystallographic Information File format               #
# are given in the paper "The Crystallographic Information File (CIF):       #
# a New Standard Archive File for Crystallography" by S. R. Hall, F. H.      #
# Allen and I. D. Brown [Acta Cryst. (1991), A47, 655-685].                  #
#                                                                            #
# The current version of the core CIF dictionary is obtainable from          #
# ftp://ftp.iucr.org/pub/cif_core.dic. The current version number is 2.4.    #
#                                                                            #
# Software is freely available for graphical display of the structure(s) in  #
# this CIF.  For information consult the CIF home page http://www.iucr.org/  #
# cif/home.html                                                              #
#                                                                            #
# This file may be used for bona fide research purposes within the           #
# scientific community so long as proper attribution is given to the journal # 
# article from which it was obtained.                                        #
#                                                                            #
##############################################################################
                                             
data_I
_audit_creation_method     SHELXL-97
_chemical_name_systematic
;
5-(4-Chlorophenyl)-1-(2,4-dichlorophenyl)-4-methyl-<i>N</i>-(3-pyridylmethyl)-
1<i>H</i>-pyrazole-3-carboxamide
;
_chemical_name_common     ?
_chemical_formula_moiety     'C23 H17 Cl3 N4 O'
_chemical_formula_sum     'C23 H17 Cl3 N4 O'
_chemical_formula_iupac     'C23 H17 Cl3 N4 O'
_chemical_formula_weight     471.76
_chemical_melting_point     ?
_symmetry_cell_setting     monoclinic
_symmetry_space_group_name_H-M     'P 21/c'
loop_
    _symmetry_equiv_pos_as_xyz
    'x, y, z'
    '-x, y+1/2, -z+1/2'
    '-x, -y, -z'
    'x, -y-1/2, z-1/2'
_cell_length_a     9.0032(4)
_cell_length_b     20.1001(8)
_cell_length_c     11.4664(5)
_cell_angle_alpha     90.00
_cell_angle_beta     92.003(2)
_cell_angle_gamma     90.00
_cell_volume     2073.75(15)
_cell_formula_units_Z     4
_cell_measurement_reflns_used     4274
_cell_measurement_theta_min     1.8
_cell_measurement_theta_max     27.9
_cell_measurement_temperature     113(2)
_exptl_crystal_description     block
_exptl_crystal_colour     colorless
_exptl_crystal_size_max     0.26
_exptl_crystal_size_mid     0.20
_exptl_crystal_size_min     0.18
_exptl_crystal_density_diffrn     1.511
_exptl_crystal_density_meas     ?
_exptl_crystal_density_method     'not measured'
_exptl_crystal_F_000     968
_exptl_absorpt_coefficient_mu     0.467
_exptl_absorpt_correction_type     multi-scan
_exptl_absorpt_process_details     '(CrystalClear; Rigaku/MSC, 2005)'
_exptl_absorpt_correction_T_min     0.8883
_exptl_absorpt_correction_T_max     0.9207
_exptl_special_details
;
;
_diffrn_ambient_temperature     113(2)
_diffrn_radiation_type     MoK\a
_diffrn_radiation_wavelength     0.71070
_diffrn_radiation_source     'rotating anode'
_diffrn_radiation_monochromator     confocal
_diffrn_measurement_device_type     'Rigaku Saturn CCD area-detector'
_diffrn_measurement_method     '\w and \f'
_diffrn_detector_area_resol_mean     7.31
_diffrn_reflns_number     19184
_diffrn_reflns_av_R_equivalents     0.0338
_diffrn_reflns_av_sigmaI/netI     0.0335
_diffrn_reflns_theta_min     2.03
_diffrn_reflns_theta_max     27.88
_diffrn_reflns_theta_full     27.88
_diffrn_measured_fraction_theta_max     0.995
_diffrn_measured_fraction_theta_full     0.995
_diffrn_reflns_limit_h_min     -11
_diffrn_reflns_limit_h_max     11
_diffrn_reflns_limit_k_min     -26
_diffrn_reflns_limit_k_max     26
_diffrn_reflns_limit_l_min     -15
_diffrn_reflns_limit_l_max     15
_diffrn_standards_number     0
_diffrn_standards_interval_count     0
_diffrn_standards_interval_time     0
_diffrn_standards_decay_%     0
_refine_special_details
;
Refinement of <i>F</i>^2^ against ALL reflections. The weighted <i>R</i>-factor
<i>wR</i> and goodness of fit <i>S</i> are based on <i>F</i>^2^, conventional
<i>R</i>-factors <i>R</i> are based on <i>F</i>, with <i>F</i> set to zero for
negative <i>F</i>^2^. The threshold expression of <i>F</i>^2^ >
\s(<i>F</i>^2^) is used only for calculating <i>R</i>-factors(gt) <i>etc</i>.
and is not relevant to the choice of reflections for refinement.
<i>R</i>-factors based on <i>F</i>^2^ are statistically about twice as large
as those based on <i>F</i>, and <i>R</i>- factors based on ALL data will be
even larger.
;
_reflns_number_total     4914
_reflns_number_gt     4152
_reflns_threshold_expression     I>2\s(I)
_refine_ls_structure_factor_coef     Fsqd
_refine_ls_matrix_type     full
_refine_ls_R_factor_all     0.0384
_refine_ls_R_factor_gt     0.0317
_refine_ls_wR_factor_gt     0.0816
_refine_ls_wR_factor_ref     0.0848
_refine_ls_goodness_of_fit_ref     1.064
_refine_ls_restrained_S_all     1.064
_refine_ls_number_reflns     4914
_refine_ls_number_parameters     285
_refine_ls_number_restraints     0
_refine_ls_hydrogen_treatment     mixed
_refine_ls_weighting_scheme     calc
_refine_ls_weighting_details
         'calc w=1/[\s^2^(Fo^2^)+(0.0441P)^2^+0.5347P] where P=(Fo^2^+2Fc^2^)/3'
_atom_sites_solution_hydrogens     geom
_atom_sites_solution_primary     direct
_atom_sites_solution_secondary     difmap
_refine_ls_shift/su_max     0.002
_refine_ls_shift/su_mean     0.000
_refine_diff_density_max     0.750
_refine_diff_density_min     -0.382
_refine_ls_extinction_method     none
_refine_ls_extinction_coef     ?
loop_
    _atom_type_symbol
    _atom_type_description
    _atom_type_scat_dispersion_real
    _atom_type_scat_dispersion_imag
    _atom_type_scat_source
    'C' 'C' 0.0033 0.0016
                         'International Tables Vol C Tables 4.2.6.8 and 6.1.1.4'
    'H' 'H' 0.0000 0.0000
                         'International Tables Vol C Tables 4.2.6.8 and 6.1.1.4'
    'N' 'N' 0.0061 0.0033
                         'International Tables Vol C Tables 4.2.6.8 and 6.1.1.4'
    'O' 'O' 0.0106 0.0060
                         'International Tables Vol C Tables 4.2.6.8 and 6.1.1.4'
    'Cl' 'Cl' 0.1484 0.1585
                         'International Tables Vol C Tables 4.2.6.8 and 6.1.1.4'
_computing_data_collection     'CrystalClear (Rigaku/MSC, 2005)'
_computing_cell_refinement     'CrystalClear (Rigaku/MSC, 2005)'
_computing_data_reduction     'CrystalClear (Rigaku/MSC, 2005)'
_computing_structure_solution     'SHELXS97 (Sheldrick, 2008)'
_computing_structure_refinement     'SHELXL97 (Sheldrick, 2008)'
_computing_molecular_graphics     'SHELXTL (Sheldrick, 2008)'
_computing_publication_material
;
CrystalStructure (Rigaku/MSC, 2004) and publCIF (Westrip, 2009)
;
loop_
    _atom_site_type_symbol
    _atom_site_label
    _atom_site_fract_x
    _atom_site_fract_y
    _atom_site_fract_z
    _atom_site_U_iso_or_equiv
    _atom_site_adp_type
    _atom_site_calc_flag
    _atom_site_refinement_flags
    _atom_site_occupancy
    _atom_site_disorder_assembly
    _atom_site_disorder_group
    Cl Cl1 0.01811(4) 0.643967(18) 0.56112(3) 0.02233(10) Uani d . 1 . .
    Cl Cl2 0.52709(4) 0.554267(18) 0.22278(3) 0.02014(10) Uani d . 1 . .
    Cl Cl3 0.15192(4) 0.596113(19) -0.14473(3) 0.02088(10) Uani d . 1 . .
    O O1 0.60926(12) 0.24050(6) 0.40372(10) 0.0235(3) Uani d . 1 . .
    N N1 0.65174(14) 0.25624(6) 0.21143(12) 0.0177(3) Uani d . 1 . .
    H H1 0.633(2) 0.2770(10) 0.1553(17) 0.023(5) Uiso d . 1 . .
    N N2 0.47501(14) 0.36428(6) 0.20324(11) 0.0158(3) Uani d . 1 . .
    N N3 0.38825(14) 0.41730(6) 0.22738(11) 0.0149(3) Uani d . 1 . .
    N N4 1.09010(16) 0.18709(7) 0.40063(13) 0.0255(3) Uani d . 1 . .
    C C1 0.59001(16) 0.27258(7) 0.31272(14) 0.0160(3) Uani d . 1 . .
    C C2 0.49452(15) 0.33347(7) 0.30626(13) 0.0145(3) Uani d . 1 . .
    C C3 0.41906(16) 0.36537(7) 0.39652(13) 0.0142(3) Uani d . 1 . .
    C C4 0.35219(16) 0.42006(7) 0.34305(13) 0.0138(3) Uani d . 1 . .
    C C5 0.40835(18) 0.34400(8) 0.52139(13) 0.0203(3) Uani d . 1 . .
    H H5A 0.4938 0.3614 0.5672 0.030 Uiso calc R 1 . .
    H H5B 0.4080 0.2953 0.5256 0.030 Uiso calc R 1 . .
    H H5C 0.3163 0.3614 0.5529 0.030 Uiso calc R 1 . .
    C C6 0.26488(16) 0.47476(7) 0.39330(12) 0.0135(3) Uani d . 1 . .
    C C7 0.30933(16) 0.49932(8) 0.50303(13) 0.0159(3) Uani d . 1 . .
    H H7 0.3927 0.4800 0.5432 0.019 Uiso calc R 1 . .
    C C8 0.23420(17) 0.55137(7) 0.55469(13) 0.0169(3) Uani d . 1 . .
    H H8 0.2662 0.5679 0.6290 0.020 Uiso calc R 1 . .
    C C9 0.11196(16) 0.57867(7) 0.49587(13) 0.0155(3) Uani d . 1 . .
    C C10 0.06310(16) 0.55496(7) 0.38774(13) 0.0155(3) Uani d . 1 . .
    H H10 -0.0215 0.5740 0.3488 0.019 Uiso calc R 1 . .
    C C11 0.13936(16) 0.50292(7) 0.33683(13) 0.0144(3) Uani d . 1 . .
    H H11 0.1060 0.4863 0.2629 0.017 Uiso calc R 1 . .
    C C12 0.33945(16) 0.45989(7) 0.13373(12) 0.0143(3) Uani d . 1 . .
    C C13 0.39214(16) 0.52489(7) 0.12519(13) 0.0144(3) Uani d . 1 . .
    C C14 0.33693(16) 0.56739(7) 0.03826(13) 0.0154(3) Uani d . 1 . .
    H H14 0.3721 0.6118 0.0325 0.019 Uiso calc R 1 . .
    C C15 0.22900(16) 0.54305(7) -0.03979(12) 0.0155(3) Uani d . 1 . .
    C C16 0.17985(17) 0.47747(7) -0.03588(13) 0.0181(3) Uani d . 1 . .
    H H16 0.1090 0.4613 -0.0923 0.022 Uiso calc R 1 . .
    C C17 0.23618(17) 0.43610(8) 0.05187(13) 0.0172(3) Uani d . 1 . .
    H H17 0.2037 0.3912 0.0557 0.021 Uiso calc R 1 . .
    C C18 0.74791(16) 0.19856(7) 0.19942(14) 0.0185(3) Uani d . 1 . .
    H H18A 0.7511 0.1867 0.1158 0.022 Uiso calc R 1 . .
    H H18B 0.7040 0.1605 0.2408 0.022 Uiso calc R 1 . .
    C C19 0.95085(18) 0.18300(8) 0.35444(15) 0.0213(3) Uani d . 1 . .
    H H19 0.8786 0.1607 0.3985 0.026 Uiso calc R 1 . .
    C C20 0.90543(16) 0.20918(7) 0.24668(13) 0.0158(3) Uani d . 1 . .
    C C21 1.01070(18) 0.24347(8) 0.18393(14) 0.0200(3) Uani d . 1 . .
    H H21 0.9844 0.2630 0.1106 0.024 Uiso calc R 1 . .
    C C22 1.15446(18) 0.24873(8) 0.23013(15) 0.0237(3) Uani d . 1 . .
    H H22 1.2281 0.2721 0.1892 0.028 Uiso calc R 1 . .
    C C23 1.18931(18) 0.21935(8) 0.33690(16) 0.0254(4) Uani d . 1 . .
    H H23 1.2889 0.2222 0.3666 0.031 Uiso calc R 1 . .
loop_
    _atom_site_aniso_label
    _atom_site_aniso_U_11
    _atom_site_aniso_U_22
    _atom_site_aniso_U_33
    _atom_site_aniso_U_12
    _atom_site_aniso_U_13
    _atom_site_aniso_U_23
    Cl1 0.0286(2) 0.01416(17) 0.0247(2) 0.00408(14) 0.00882(16) -0.00229(14)
    Cl2 0.01844(19) 0.02230(19) 0.01936(19) -0.00254(14) -0.00415(14)
                                                                    -0.00143(14)
    Cl3 0.0230(2) 0.02238(19) 0.01701(19) 0.00224(15) -0.00231(14) 0.00519(14)
    O1 0.0245(6) 0.0209(6) 0.0252(6) 0.0074(5) 0.0007(5) 0.0043(5)
    N1 0.0171(6) 0.0151(6) 0.0208(7) 0.0055(5) -0.0006(5) 0.0016(5)
    N2 0.0145(6) 0.0130(6) 0.0199(7) 0.0034(5) 0.0021(5) -0.0005(5)
    N3 0.0163(6) 0.0135(6) 0.0151(6) 0.0048(5) 0.0021(5) 0.0009(5)
    N4 0.0232(7) 0.0239(7) 0.0290(8) 0.0020(6) -0.0049(6) 0.0042(6)
    C1 0.0110(7) 0.0131(7) 0.0239(8) -0.0007(5) -0.0010(6) -0.0006(6)
    C2 0.0108(7) 0.0132(6) 0.0194(7) -0.0009(5) -0.0002(5) 0.0004(6)
    C3 0.0113(7) 0.0139(7) 0.0172(7) -0.0002(5) -0.0016(5) 0.0003(5)
    C4 0.0127(7) 0.0150(7) 0.0136(7) -0.0003(5) 0.0001(5) -0.0006(5)
    C5 0.0229(8) 0.0208(8) 0.0170(8) 0.0047(6) -0.0015(6) 0.0028(6)
    C6 0.0126(7) 0.0136(7) 0.0144(7) -0.0001(5) 0.0024(5) 0.0010(5)
    C7 0.0124(7) 0.0202(7) 0.0151(7) -0.0006(6) 0.0000(5) 0.0007(6)
    C8 0.0166(7) 0.0186(7) 0.0154(7) -0.0036(6) 0.0016(6) -0.0025(6)
    C9 0.0165(7) 0.0103(6) 0.0201(8) -0.0010(5) 0.0075(6) -0.0006(5)
    C10 0.0137(7) 0.0139(7) 0.0190(7) 0.0010(5) 0.0020(6) 0.0033(6)
    C11 0.0148(7) 0.0146(7) 0.0139(7) -0.0006(5) 0.0004(5) 0.0004(5)
    C12 0.0156(7) 0.0149(7) 0.0128(7) 0.0050(5) 0.0037(6) 0.0011(5)
    C13 0.0123(7) 0.0173(7) 0.0138(7) 0.0017(5) 0.0017(5) -0.0028(5)
    C14 0.0170(7) 0.0142(7) 0.0153(7) 0.0006(5) 0.0034(6) 0.0002(6)
    C15 0.0168(7) 0.0171(7) 0.0127(7) 0.0039(6) 0.0024(6) 0.0017(6)
    C16 0.0188(7) 0.0198(7) 0.0157(7) -0.0001(6) -0.0011(6) -0.0019(6)
    C17 0.0188(7) 0.0142(7) 0.0188(8) 0.0004(6) 0.0023(6) -0.0020(6)
    C18 0.0152(7) 0.0142(7) 0.0262(8) 0.0031(6) -0.0004(6) -0.0041(6)
    C19 0.0194(8) 0.0181(7) 0.0265(8) -0.0005(6) 0.0015(6) 0.0041(6)
    C20 0.0154(7) 0.0110(6) 0.0212(8) 0.0033(5) 0.0012(6) -0.0037(6)
    C21 0.0238(8) 0.0174(7) 0.0190(8) 0.0003(6) 0.0029(6) -0.0015(6)
    C22 0.0198(8) 0.0235(8) 0.0284(9) -0.0049(6) 0.0073(7) -0.0030(7)
    C23 0.0168(8) 0.0247(8) 0.0344(10) 0.0002(6) -0.0033(7) -0.0044(7)
_geom_special_details
;
All e.s.d.'s (except the e.s.d. in the dihedral angle between two l.s. planes)
are estimated using the full covariance matrix. The cell e.s.d.'s are taken
into account individually in the estimation of e.s.d.'s in distances, angles
and torsion angles; correlations between e.s.d.'s in cell parameters are only
used when they are defined by crystal symmetry. An approximate (isotropic)
treatment of cell e.s.d.'s is used for estimating e.s.d.'s involving l.s.
planes.
;
loop_
    _geom_bond_atom_site_label_1
    _geom_bond_atom_site_label_2
    _geom_bond_site_symmetry_2
    _geom_bond_distance
    _geom_bond_publ_flag
    Cl1 C9 . 1.7437(15) ?
    Cl2 C13 . 1.7268(15) ?
    Cl3 C15 . 1.7346(15) ?
    O1 C1 . 1.2336(19) ?
    N1 C1 . 1.346(2) ?
    N1 C18 . 1.4565(18) ?
    N1 H1 . 0.78(2) ?
    N2 C2 . 1.3399(19) ?
    N2 N3 . 1.3556(16) ?
    N3 C4 . 1.3776(19) ?
    N3 C12 . 1.4303(18) ?
    N4 C23 . 1.341(2) ?
    N4 C19 . 1.346(2) ?
    C1 C2 . 1.496(2) ?
    C2 C3 . 1.412(2) ?
    C3 C4 . 1.386(2) ?
    C3 C5 . 1.501(2) ?
    C4 C6 . 1.480(2) ?
    C5 H5A . 0.9800 ?
    C5 H5B . 0.9800 ?
    C5 H5C . 0.9800 ?
    C6 C7 . 1.397(2) ?
    C6 C11 . 1.4019(19) ?
    C7 C8 . 1.390(2) ?
    C7 H7 . 0.9500 ?
    C8 C9 . 1.384(2) ?
    C8 H8 . 0.9500 ?
    C9 C10 . 1.386(2) ?
    C10 C11 . 1.391(2) ?
    C10 H10 . 0.9500 ?
    C11 H11 . 0.9500 ?
    C12 C17 . 1.383(2) ?
    C12 C13 . 1.395(2) ?
    C13 C14 . 1.391(2) ?
    C14 C15 . 1.387(2) ?
    C14 H14 . 0.9500 ?
    C15 C16 . 1.392(2) ?
    C16 C17 . 1.388(2) ?
    C16 H16 . 0.9500 ?
    C17 H17 . 0.9500 ?
    C18 C20 . 1.515(2) ?
    C18 H18A . 0.9900 ?
    C18 H18B . 0.9900 ?
    C19 C20 . 1.391(2) ?
    C19 H19 . 0.9500 ?
    C20 C21 . 1.392(2) ?
    C21 C22 . 1.385(2) ?
    C21 H21 . 0.9500 ?
    C22 C23 . 1.385(2) ?
    C22 H22 . 0.9500 ?
    C23 H23 . 0.9500 ?
loop_
    _geom_angle_atom_site_label_1
    _geom_angle_atom_site_label_2
    _geom_angle_atom_site_label_3
    _geom_angle_site_symmetry_1
    _geom_angle_site_symmetry_3
    _geom_angle
    _geom_angle_publ_flag
    C1 N1 C18 . . 122.73(14) ?
    C1 N1 H1 . . 119.9(14) ?
    C18 N1 H1 . . 117.3(14) ?
    C2 N2 N3 . . 104.00(12) ?
    N2 N3 C4 . . 112.65(12) ?
    N2 N3 C12 . . 118.77(12) ?
    C4 N3 C12 . . 128.47(12) ?
    C23 N4 C19 . . 116.36(15) ?
    O1 C1 N1 . . 123.54(14) ?
    O1 C1 C2 . . 122.20(14) ?
    N1 C1 C2 . . 114.26(13) ?
    N2 C2 C3 . . 112.63(13) ?
    N2 C2 C1 . . 118.63(13) ?
    C3 C2 C1 . . 128.74(13) ?
    C4 C3 C2 . . 104.40(13) ?
    C4 C3 C5 . . 127.40(13) ?
    C2 C3 C5 . . 128.16(13) ?
    N3 C4 C3 . . 106.29(13) ?
    N3 C4 C6 . . 123.44(13) ?
    C3 C4 C6 . . 130.20(13) ?
    C3 C5 H5A . . 109.5 ?
    C3 C5 H5B . . 109.5 ?
    H5A C5 H5B . . 109.5 ?
    C3 C5 H5C . . 109.5 ?
    H5A C5 H5C . . 109.5 ?
    H5B C5 H5C . . 109.5 ?
    C7 C6 C11 . . 118.31(13) ?
    C7 C6 C4 . . 118.28(13) ?
    C11 C6 C4 . . 123.41(13) ?
    C8 C7 C6 . . 121.43(14) ?
    C8 C7 H7 . . 119.3 ?
    C6 C7 H7 . . 119.3 ?
    C9 C8 C7 . . 118.78(14) ?
    C9 C8 H8 . . 120.6 ?
    C7 C8 H8 . . 120.6 ?
    C8 C9 C10 . . 121.46(13) ?
    C8 C9 Cl1 . . 118.58(12) ?
    C10 C9 Cl1 . . 119.96(11) ?
    C9 C10 C11 . . 119.23(13) ?
    C9 C10 H10 . . 120.4 ?
    C11 C10 H10 . . 120.4 ?
    C10 C11 C6 . . 120.77(13) ?
    C10 C11 H11 . . 119.6 ?
    C6 C11 H11 . . 119.6 ?
    C17 C12 C13 . . 119.89(13) ?
    C17 C12 N3 . . 118.96(13) ?
    C13 C12 N3 . . 121.14(13) ?
    C14 C13 C12 . . 120.77(13) ?
    C14 C13 Cl2 . . 118.68(11) ?
    C12 C13 Cl2 . . 120.55(11) ?
    C15 C14 C13 . . 118.06(13) ?
    C15 C14 H14 . . 121.0 ?
    C13 C14 H14 . . 121.0 ?
    C14 C15 C16 . . 121.99(13) ?
    C14 C15 Cl3 . . 119.01(11) ?
    C16 C15 Cl3 . . 119.00(12) ?
    C17 C16 C15 . . 118.84(14) ?
    C17 C16 H16 . . 120.6 ?
    C15 C16 H16 . . 120.6 ?
    C12 C17 C16 . . 120.33(14) ?
    C12 C17 H17 . . 119.8 ?
    C16 C17 H17 . . 119.8 ?
    N1 C18 C20 . . 113.96(12) ?
    N1 C18 H18A . . 108.8 ?
    C20 C18 H18A . . 108.8 ?
    N1 C18 H18B . . 108.8 ?
    C20 C18 H18B . . 108.8 ?
    H18A C18 H18B . . 107.7 ?
    N4 C19 C20 . . 124.54(15) ?
    N4 C19 H19 . . 117.7 ?
    C20 C19 H19 . . 117.7 ?
    C19 C20 C21 . . 117.51(14) ?
    C19 C20 C18 . . 120.44(14) ?
    C21 C20 C18 . . 122.03(14) ?
    C22 C21 C20 . . 118.94(15) ?
    C22 C21 H21 . . 120.5 ?
    C20 C21 H21 . . 120.5 ?
    C21 C22 C23 . . 119.02(15) ?
    C21 C22 H22 . . 120.5 ?
    C23 C22 H22 . . 120.5 ?
    N4 C23 C22 . . 123.58(15) ?
    N4 C23 H23 . . 118.2 ?
    C22 C23 H23 . . 118.2 ?
loop_
    _geom_torsion_atom_site_label_1
    _geom_torsion_atom_site_label_2
    _geom_torsion_atom_site_label_3
    _geom_torsion_atom_site_label_4
    _geom_torsion_site_symmetry_1
    _geom_torsion_site_symmetry_2
    _geom_torsion_site_symmetry_3
    _geom_torsion_site_symmetry_4
    _geom_torsion
    _geom_torsion_publ_flag
    C2 N2 N3 C4 . . . . -0.44(16) ?
    C2 N2 N3 C12 . . . . -177.01(12) ?
    C18 N1 C1 O1 . . . . 0.1(2) ?
    C18 N1 C1 C2 . . . . -179.79(13) ?
    N3 N2 C2 C3 . . . . 1.05(16) ?
    N3 N2 C2 C1 . . . . -178.45(12) ?
    O1 C1 C2 N2 . . . . -177.73(14) ?
    N1 C1 C2 N2 . . . . 2.13(19) ?
    O1 C1 C2 C3 . . . . 2.9(2) ?
    N1 C1 C2 C3 . . . . -177.28(14) ?
    N2 C2 C3 C4 . . . . -1.25(16) ?
    C1 C2 C3 C4 . . . . 178.18(14) ?
    N2 C2 C3 C5 . . . . 176.76(14) ?
    C1 C2 C3 C5 . . . . -3.8(2) ?
    N2 N3 C4 C3 . . . . -0.31(16) ?
    C12 N3 C4 C3 . . . . 175.84(14) ?
    N2 N3 C4 C6 . . . . 176.89(13) ?
    C12 N3 C4 C6 . . . . -7.0(2) ?
    C2 C3 C4 N3 . . . . 0.89(15) ?
    C5 C3 C4 N3 . . . . -177.14(14) ?
    C2 C3 C4 C6 . . . . -176.05(14) ?
    C5 C3 C4 C6 . . . . 5.9(3) ?
    N3 C4 C6 C7 . . . . -138.52(15) ?
    C3 C4 C6 C7 . . . . 38.0(2) ?
    N3 C4 C6 C11 . . . . 41.9(2) ?
    C3 C4 C6 C11 . . . . -141.62(16) ?
    C11 C6 C7 C8 . . . . -1.5(2) ?
    C4 C6 C7 C8 . . . . 178.89(13) ?
    C6 C7 C8 C9 . . . . 0.6(2) ?
    C7 C8 C9 C10 . . . . 0.4(2) ?
    C7 C8 C9 Cl1 . . . . 180.00(11) ?
    C8 C9 C10 C11 . . . . -0.5(2) ?
    Cl1 C9 C10 C11 . . . . 179.90(11) ?
    C9 C10 C11 C6 . . . . -0.4(2) ?
    C7 C6 C11 C10 . . . . 1.4(2) ?
    C4 C6 C11 C10 . . . . -179.03(14) ?
    N2 N3 C12 C17 . . . . 69.79(18) ?
    C4 N3 C12 C17 . . . . -106.16(17) ?
    N2 N3 C12 C13 . . . . -111.38(15) ?
    C4 N3 C12 C13 . . . . 72.7(2) ?
    C17 C12 C13 C14 . . . . 3.0(2) ?
    N3 C12 C13 C14 . . . . -175.77(13) ?
    C17 C12 C13 Cl2 . . . . -177.12(11) ?
    N3 C12 C13 Cl2 . . . . 4.06(19) ?
    C12 C13 C14 C15 . . . . -0.4(2) ?
    Cl2 C13 C14 C15 . . . . 179.75(11) ?
    C13 C14 C15 C16 . . . . -2.5(2) ?
    C13 C14 C15 Cl3 . . . . 176.98(11) ?
    C14 C15 C16 C17 . . . . 2.8(2) ?
    Cl3 C15 C16 C17 . . . . -176.73(11) ?
    C13 C12 C17 C16 . . . . -2.8(2) ?
    N3 C12 C17 C16 . . . . 176.05(13) ?
    C15 C16 C17 C12 . . . . -0.1(2) ?
    C1 N1 C18 C20 . . . . -78.52(18) ?
    C23 N4 C19 C20 . . . . 0.6(2) ?
    N4 C19 C20 C21 . . . . -1.8(2) ?
    N4 C19 C20 C18 . . . . 176.56(15) ?
    N1 C18 C20 C19 . . . . 102.36(17) ?
    N1 C18 C20 C21 . . . . -79.37(18) ?
    C19 C20 C21 C22 . . . . 1.2(2) ?
    C18 C20 C21 C22 . . . . -177.11(14) ?
    C20 C21 C22 C23 . . . . 0.4(2) ?
    C19 N4 C23 C22 . . . . 1.3(3) ?
    C21 C22 C23 N4 . . . . -1.8(3) ?
loop_
    _geom_hbond_atom_site_label_D
    _geom_hbond_atom_site_label_H
    _geom_hbond_atom_site_label_A
    _geom_hbond_site_symmetry_A
    _geom_hbond_distance_DH
    _geom_hbond_distance_HA
    _geom_hbond_distance_DA
    _geom_hbond_angle_DHA
    C17 H17 N4 4_465 0.95 2.56 3.272(2) 131.9
    C7 H7 Cl2 3_666 0.95 2.839 3.5903(15) 136.7
data_global
_journal_date_recd_electronic     2008-12-30
_journal_date_accepted     2009-04-10
_journal_name_full     'Acta Crystallographica, Section E'
_journal_year     2009
_journal_volume     65
_journal_issue      5
_journal_page_first     o1077
_journal_page_last     o1077
_journal_paper_category     QO
_journal_coeditor_code     EZ2158
_publ_contact_author_name     'Zheng, Zhibing'
_publ_contact_author_address
;
Beijing Institute of Pharmacology and Toxicology,
Beijing 100850
People's Republic of China
;
_publ_contact_author_email     'hexinhua01@126.com'
_publ_contact_author_fax     '086-010-66931664'
_publ_contact_author_phone     '086-010-66874612'
_publ_section_title
;\
5-(4-Chlorophenyl)-1-(2,4-dichlorophenyl)-4-methyl-<i>N</i>-(3-pyridylmethyl)-\
1<i>H</i>-pyrazole-3-carboxamide
;
loop_
    _publ_author_name
    _publ_author_footnote
    _publ_author_address
    'Xinhua He' .
;
Beijing Institute of Pharmacology and Toxicology,
Beijing 100850
People's Republic of China
;
    'Wu Zhong' .
;
Beijing Institute of Pharmacology and Toxicology,
Beijing 100850
People's Republic of China
;
    'Junhai Xiao' .
;
Beijing Institute of Pharmacology and Toxicology,
Beijing 100850
People's Republic of China
;
    'Zhibing Zheng' .
;
Beijing Institute of Pharmacology and Toxicology,
Beijing 100850
People's Republic of China
;
    'Song Li' .
;
Beijing Institute of Pharmacology and Toxicology,
Beijing 100850
People's Republic of China
;
