# Supplementary material for: 5-(4-Chloro­phen­yl)-1-(2,4-dichloro­phen­yl)-4-methyl-N-(3-pyridylmeth­yl)-1H-pyrazole-3-carboxamide
Source: Acta Crystallogr Sect E Struct Rep Online. 2009 Apr 18;65(Pt 5):o1077. doi: 10.1107/S1600536809013609 (PMC2977756; doi:10.1107/S1600536809013609)
Supplement: Supplementary file 2 [file e-65-o1077-Isup2.hkl]

# 
# h,k,l, Fc-squared, Fo-squared, sigma(Fo-squared) and status flag 
# 
data_I
_shelx_title '  _R080923a' 
_shelx_refln_list_code          4 
_shelx_F_calc_maximum      149.11 
_exptl_crystal_F_000       968.00 
_reflns_d_resolution_high  0.7599 
 
loop_ 
 _symmetry_equiv_pos_as_xyz 
 'x, y, z' 
 '-x, y+1/2, -z+1/2' 
 '-x, -y, -z' 
 'x, -y-1/2, z-1/2' 
 
_cell_length_a     9.0032 
_cell_length_b    20.1001 
_cell_length_c    11.4664 
_cell_angle_alpha  90.000 
_cell_angle_beta   92.003 
_cell_angle_gamma  90.000 
 
_shelx_F_squared_multiplier     1.000 
 
loop_ 
 _refln_index_h 
 _refln_index_k 
 _refln_index_l 
 _refln_F_squared_calc 
 _refln_F_squared_meas 
 _refln_F_squared_sigma 
 _refln_observed_status 
   1   0   0      369.41      332.17      9.35 o 
   2   0   0     3545.58     3107.17     51.68 o 
   3   0   0      143.63      142.69      6.05 o 
   4   0   0      351.90      391.56      9.49 o 
   5   0   0     1084.98     1111.08     23.99 o 
   6   0   0     1612.99     1573.62     28.11 o 
   7   0   0        3.95        3.72      2.66 o 
   8   0   0     2453.58     2445.96     63.22 o 
   9   0   0      121.50      104.62     52.63 o 
  10   0   0       58.59       45.25     25.90 o 
  11   0   0      213.11      120.49     71.98 o 
   1   1   0     2028.28     1947.60     86.32 o 
   2   1   0      302.02      257.72      5.16 o 
   3   1   0      383.17      432.46      5.73 o 
   4   1   0     3498.07     3615.25     65.76 o 
   5   1   0      132.85      107.73      4.08 o 
   6   1   0      999.38     1052.11     18.70 o 
   7   1   0      241.84      249.55      6.50 o 
   8   1   0      839.74      860.17     25.09 o 
   9   1   0      267.50      264.50     14.92 o 
  10   1   0      487.02      482.02     26.71 o 
  11   1   0       95.06       91.85     39.49 o 
   0   2   0     3889.53     3391.01    104.87 o 
   1   2   0     3508.16     3142.33     13.22 o 
   2   2   0     7671.71     7650.26     43.35 o 
   3   2   0     2993.61     2724.54     16.62 o 
   4   2   0      217.64      219.04      4.84 o 
   5   2   0     1959.10     1961.34     19.32 o 
   6   2   0      328.93      300.47      8.58 o 
   7   2   0       88.73       99.82      4.55 o 
   8   2   0       12.11       14.64      7.01 o 
   9   2   0       18.98       17.29      8.96 o 
  10   2   0      619.11      606.16     29.89 o 
  11   2   0      117.04      130.07     54.66 o 
   1   3   0        5.88       12.63      1.03 o 
   3   3   0     2374.06     2393.51     43.30 o 
   4   3   0      176.51      178.05      5.24 o 
   5   3   0     1785.28     1793.00     21.46 o 
   6   3   0       23.19       42.66      7.75 o 
   7   3   0      231.61      237.05      6.31 o 
   8   3   0     1860.23     1865.95     49.13 o 
   9   3   0       12.78       16.05      5.57 o 
  10   3   0      715.50      766.45     86.11 o 
  11   3   0      279.64      293.57     24.70 o 
   0   4   0     5267.46     5031.39     29.79 o 
   1   4   0      554.38      552.33      7.60 o 
   2   4   0    11303.58    10877.03     75.47 o 
   3   4   0      424.19      517.64      7.19 o 
   4   4   0     1294.19     1370.81     19.99 o 
   5   4   0        0.46        2.41      2.11 o 
   6   4   0      576.51      589.33     14.00 o 
   7   4   0      500.04      470.03     13.22 o 
   8   4   0       84.73       80.47     22.23 o 
   9   4   0        4.37        6.48      5.25 o 
  10   4   0        8.03        6.73      8.36 o 
  11   4   0       31.93       18.77     10.28 o 
   1   5   0      596.03      738.49     12.26 o 
   2   5   0     3889.65     3682.83     47.10 o 
   3   5   0     2051.20     2176.66     36.25 o 
   4   5   0       56.08      103.52      4.39 o 
   5   5   0      482.51      441.22      9.71 o 
   6   5   0      131.68      128.91      5.37 o 
   7   5   0     4499.24     4479.43     71.05 o 
   8   5   0       28.69       32.00      8.31 o 
   9   5   0     1919.18     2025.83     70.41 o 
  10   5   0      151.08      191.46     25.53 o 
  11   5   0      391.60      436.14     22.34 o 
   0   6   0     6463.25     5823.38    146.31 o 
   1   6   0     1018.43      978.06     19.51 o 
   2   6   0     2035.75     1959.81     23.56 o 
   3   6   0      399.68      313.53      5.46 o 
   4   6   0     5746.23     6054.15     88.35 o 
   5   6   0      528.75      559.64     11.92 o 
   6   6   0      554.43      583.63     13.32 o 
   7   6   0      121.66      127.52      5.83 o 
   8   6   0      253.75      243.09      9.28 o 
   9   6   0        6.14        4.29      3.95 o 
  10   6   0      723.32      735.43     33.46 o 
  11   6   0       14.97       14.71      9.44 o 
   1   7   0     1699.29     1692.99     43.64 o 
   2   7   0      379.05      421.18      6.80 o 
   3   7   0     2050.53     1960.51     24.58 o 
   4   7   0      740.12      771.98     14.82 o 
   5   7   0     1870.41     1931.51     23.63 o 
   6   7   0     1722.30     1721.93     27.97 o 
   7   7   0      263.06      271.80      7.29 o 
   8   7   0       60.98       52.58     13.83 o 
   9   7   0      124.25      132.70     10.96 o 
  10   7   0      423.36      388.79     28.73 o 
  11   7   0        2.32        4.48     11.80 o 
   0   8   0      275.46      261.94      7.59 o 
   1   8   0      133.13       96.90      4.87 o 
   2   8   0      117.18      159.55      4.99 o 
   3   8   0     1450.91     1402.66     25.60 o 
   4   8   0     1369.53     1410.24     29.38 o 
   5   8   0     3950.72     4060.04     69.86 o 
   6   8   0     1788.65     1817.20     27.80 o 
   7   8   0     4525.30     4606.40     76.74 o 
   8   8   0        0.40        0.74      4.05 o 
   9   8   0       87.57       65.13     18.72 o 
  10   8   0      280.56      306.81     19.10 o 
  11   8   0        0.03        0.99      9.64 o 
   2   9   0     5107.75     5244.44     72.03 o 
   3   9   0      310.27      337.61      7.74 o 
   4   9   0      927.69      976.48     19.62 o 
   5   9   0       61.35       54.90      6.47 o 
   6   9   0     4611.90     4728.61     67.69 o 
   7   9   0      353.77      388.72     14.16 o 
   8   9   0       45.85       48.34     13.55 o 
   9   9   0        3.35        4.15      5.45 o 
  10   9   0       84.89       81.20     28.14 o 
  11   9   0      684.63      736.27     62.32 o 
   0  10   0     9398.27     9846.90    107.16 o 
   1  10   0     4281.41     4103.54     45.39 o 
   2  10   0     8340.53     8011.01     85.64 o 
   3  10   0     2059.23     2198.34     43.57 o 
   4  10   0     7429.65     7441.84     95.47 o 
   5  10   0     1126.34     1144.37     16.86 o 
   6  10   0      311.97      288.30      7.85 o 
   7  10   0      685.10      678.88     19.36 o 
   8  10   0      298.95      307.96     12.87 o 
   9  10   0      455.80      489.19     19.11 o 
  10  10   0       43.79       42.64     20.25 o 
   1  11   0       14.55       13.17      9.23 o 
   2  11   0        1.28        2.57      1.80 o 
   3  11   0      104.38      125.48      4.67 o 
   4  11   0     1771.71     1749.44     28.57 o 
   5  11   0       89.39       97.58      4.77 o 
   6  11   0      492.98      518.79     15.40 o 
   7  11   0      118.72      116.66      7.75 o 
   8  11   0        0.32        1.93      5.03 o 
   9  11   0      190.24      202.35     10.55 o 
  10  11   0      124.53      116.56     27.31 o 
   0  12   0      726.88      669.60     18.73 o 
   1  12   0      233.15      224.53      5.06 o 
   2  12   0       50.65       33.43      7.06 o 
   3  12   0      402.97      424.91     10.87 o 
   4  12   0     5040.13     5129.05     73.24 o 
   5  12   0       37.68       42.95      8.75 o 
   6  12   0     1275.01     1231.97     21.93 o 
   7  12   0      538.08      564.97     18.73 o 
   8  12   0      258.05      246.07     11.81 o 
   9  12   0      322.62      313.99     13.44 o 
  10  12   0        4.50        1.80      7.18 o 
   1  13   0      159.74      148.73     23.56 o 
   2  13   0      599.21      627.30     15.02 o 
   3  13   0      801.82      753.65     17.06 o 
   4  13   0     3242.50     3266.91     46.89 o 
   5  13   0      375.56      337.17      8.95 o 
   6  13   0     1171.92     1165.53     26.81 o 
   7  13   0      438.64      388.43     13.63 o 
   8  13   0       56.82       61.69     16.89 o 
   9  13   0      316.74      336.82     22.83 o 
  10  13   0      277.35      266.46     18.08 o 
   0  14   0      692.24      817.22     33.26 o 
   1  14   0       13.58        8.78      3.69 o 
   2  14   0     1093.01     1025.39     20.52 o 
   3  14   0      547.71      500.99     13.48 o 
   4  14   0      548.45      548.12     14.90 o 
   5  14   0       10.66       14.23      4.99 o 
   6  14   0        0.11       -0.36      5.41 o 
   7  14   0      143.08       91.62     35.04 o 
   8  14   0        1.42        7.36      6.19 o 
   9  14   0      581.35      576.82     23.44 o 
  10  14   0      473.93      476.01     29.94 o 
   1  15   0      234.38      256.61     10.02 o 
   2  15   0     1403.96     1486.03     30.48 o 
   3  15   0     1171.35     1165.13     33.36 o 
   4  15   0        0.11        4.16      3.64 o 
   5  15   0       33.32       23.53      6.89 o 
   6  15   0     1811.59     1938.98     38.40 o 
   7  15   0      484.02      490.76     17.02 o 
   8  15   0        0.41        3.28      5.66 o 
   9  15   0      375.75      377.60     16.66 o 
   0  16   0      116.20      133.65     10.70 o 
   1  16   0      277.83      253.01     10.80 o 
   2  16   0      339.71      310.09     12.65 o 
   3  16   0      162.23      161.94     12.99 o 
   4  16   0      704.66      716.11     23.43 o 
   5  16   0     1073.48     1035.26     28.87 o 
   6  16   0       10.85       10.09      5.63 o 
   7  16   0      519.18      541.72     27.01 o 
   8  16   0        2.92        5.73      5.48 o 
   9  16   0      276.15      276.18     34.61 o 
   1  17   0      317.24      338.57     12.46 o 
   2  17   0      909.44      911.52     30.42 o 
   3  17   0        1.70        2.04      6.03 o 
   4  17   0      454.38      433.85     16.12 o 
   5  17   0        0.59        1.09      5.16 o 
   6  17   0       11.73       19.66      8.22 o 
   7  17   0      128.28       99.51     44.00 o 
   8  17   0      298.85      298.46     24.46 o 
   9  17   0       32.17       27.53     18.37 o 
   0  18   0      923.06      936.08     44.46 o 
   1  18   0     1103.58     1152.58     26.72 o 
   2  18   0       34.46       39.93      9.99 o 
   3  18   0     2256.17     2155.14     61.53 o 
   4  18   0      424.53      411.39     16.62 o 
   5  18   0     1282.13     1349.75     39.01 o 
   6  18   0        6.41        8.09      4.40 o 
   7  18   0      482.52      493.58     22.43 o 
   8  18   0      551.41      508.56     32.17 o 
   1  19   0      515.05      488.25     20.89 o 
   2  19   0     1082.42     1055.77     32.53 o 
   3  19   0      340.62      298.96     13.73 o 
   4  19   0       85.89       84.14     19.59 o 
   5  19   0      132.03      113.55     27.34 o 
   6  19   0       80.97       67.45     25.60 o 
   7  19   0       49.59       31.09     11.85 o 
   8  19   0       97.17       83.67     42.46 o 
   0  20   0     2422.06     2591.61    126.49 o 
   1  20   0      689.28      665.27     24.04 o 
   2  20   0      226.78      225.95     13.32 o 
   3  20   0      116.37      102.22     25.40 o 
   4  20   0      418.30      420.32     14.25 o 
   5  20   0       22.55       25.54      7.84 o 
   6  20   0      722.16      756.96     28.03 o 
   7  20   0      258.80      249.06     25.17 o 
   1  21   0      228.54      227.56     13.30 o 
   2  21   0       94.77       69.06     19.45 o 
   3  21   0        2.14        4.01      4.83 o 
   4  21   0      404.49      380.04     16.13 o 
   5  21   0      245.41      247.99     17.68 o 
   6  21   0      241.66      234.20     22.81 o 
   7  21   0        7.04        8.01     12.97 o 
   0  22   0      783.61      842.00     34.48 o 
   1  22   0       80.75       69.33     21.22 o 
   2  22   0      479.01      454.04     18.86 o 
   3  22   0       94.23       78.70     22.33 o 
   4  22   0       23.21       18.64      9.33 o 
   5  22   0        2.97        7.71      9.47 o 
   6  22   0      115.91       96.56     38.03 o 
   1  23   0      248.23      242.46     14.60 o 
   2  23   0      287.23      315.03     13.81 o 
   3  23   0        0.60        0.66      4.06 o 
   4  23   0       24.29       23.41      8.71 o 
   5  23   0      138.24      152.79     16.35 o 
   0  24   0      156.91      171.14     21.17 o 
   1  24   0      346.33      369.46     15.60 o 
   2  24   0      322.89      330.97     16.10 o 
   3  24   0       39.87       30.32      9.82 o 
   4  24   0      657.44      638.85     31.51 o 
   1  25   0       70.94       51.60     17.19 o 
   2  25   0      633.70      650.17     22.94 o 
   3  25   0      282.61      294.56     19.10 o 
   0  26   0      650.69      696.60     32.98 o 
   1  26   0        1.04        5.85      5.92 o 
   2  26   0      234.36      241.79     15.39 o 
 -11   1   1      113.00      114.02     43.64 o 
 -10   1   1       47.46       41.86     16.70 o 
  -9   1   1      552.04      546.07     23.61 o 
  -8   1   1        6.04        9.69      4.70 o 
  -7   1   1     4112.56     4489.21     73.45 o 
  -6   1   1     2893.21     3017.35     67.14 o 
  -5   1   1       11.20        4.26      2.41 o 
  -4   1   1      194.78      207.97     13.07 o 
  -3   1   1     2642.35     2286.33     16.13 o 
  -2   1   1    14857.51    14274.88    129.82 o 
  -1   1   1      132.34      153.56      4.37 o 
   0   1   1       91.31       73.64      2.19 o 
   1   1   1     5192.96     4724.43     47.30 o 
   2   1   1      197.77      200.23      5.34 o 
   3   1   1     6424.41     6437.02     48.33 o 
   4   1   1     6814.50     6829.02    111.66 o 
   5   1   1      436.10      574.31     11.47 o 
   6   1   1      189.04      153.33      4.93 o 
   7   1   1      302.38      261.17      6.87 o 
   8   1   1      127.57      130.42     12.31 o 
   9   1   1       90.30       85.54     28.73 o 
  10   1   1      507.84      537.75     25.93 o 
  11   1   1      130.21       98.41     44.32 o 
 -11   2   1     1230.03     1249.77     58.81 o 
 -10   2   1      113.07      104.72     38.40 o 
  -9   2   1      283.70      264.37     14.69 o 
  -8   2   1     1361.55     1409.85     29.33 o 
  -7   2   1      262.93      249.14      7.11 o 
  -6   2   1      438.96      440.64     11.26 o 
  -5   2   1      225.04      204.90      4.99 o 
  -4   2   1     3533.03     3282.09     68.03 o 
  -3   2   1      141.23      128.91      4.05 o 
  -2   2   1     5971.86     5821.18     46.30 o 
  -1   2   1      365.61      458.62      8.81 o 
   0   2   1     4484.48     4329.73     42.48 o 
   1   2   1     2035.53     2074.55     34.29 o 
   2   2   1     3041.46     3174.86     25.71 o 
   3   2   1      409.38      491.62      6.48 o 
   4   2   1       90.64      128.08      4.38 o 
   5   2   1     6863.26     7097.46    128.09 o 
   6   2   1     2026.78     2163.97     26.15 o 
   7   2   1      896.24      859.93     16.46 o 
   8   2   1        6.98        7.02      2.59 o 
   9   2   1       11.29       16.80      8.57 o 
  10   2   1        4.58       10.80     10.44 o 
  11   2   1       82.13       79.55     45.20 o 
 -11   3   1      108.30       71.80     37.99 o 
 -10   3   1      811.76      906.29     50.55 o 
  -9   3   1        5.56        9.85      5.56 o 
  -8   3   1     1980.90     2057.27     45.20 o 
  -7   3   1        0.31        3.11      2.64 o 
  -6   3   1     1500.38     1496.47     25.74 o 
  -5   3   1      253.34      278.16      6.83 o 
  -4   3   1     2584.01     2438.01     25.43 o 
  -3   3   1     1202.13     1254.09     27.22 o 
  -2   3   1     5142.79     5034.25     56.84 o 
  -1   3   1      100.70      106.99      4.67 o 
   0   3   1     2745.85     2370.33     22.76 o 
   1   3   1     3268.23     3183.78     50.50 o 
   2   3   1     1115.35     1218.57     20.32 o 
   3   3   1      434.78      435.35     10.03 o 
   4   3   1       49.80       39.90      3.17 o 
   5   3   1    12392.77    12377.38    115.29 o 
   6   3   1       44.77       37.50      9.52 o 
   7   3   1      443.48      423.35     11.60 o 
   8   3   1      251.95      227.96     10.72 o 
   9   3   1      380.07      369.22     15.22 o 
  10   3   1       10.00       20.04     12.07 o 
  11   3   1       72.39       62.92     24.39 o 
 -11   4   1        0.80        2.60     11.30 o 
 -10   4   1      177.46      148.97     48.27 o 
  -9   4   1      105.21       87.72     23.28 o 
  -8   4   1      257.60      264.62     10.08 o 
  -7   4   1      366.06      372.20     11.80 o 
  -6   4   1      785.37      770.26     15.69 o 
  -5   4   1        0.94        2.78      2.96 o 
  -4   4   1     2276.20     2215.27     42.96 o 
  -3   4   1      496.62      520.29      7.84 o 
  -2   4   1    14741.17    13612.06    159.38 o 
  -1   4   1    11259.46    10506.12     84.28 o 
   0   4   1     3295.36     3423.39     57.49 o 
   1   4   1     8669.20     7958.44    119.82 o 
   2   4   1    15581.26    14473.11    116.21 o 
   3   4   1     2258.36     2358.11     29.87 o 
   4   4   1     5154.87     4816.92     99.40 o 
   5   4   1     2185.91     2260.38     28.11 o 
   6   4   1      714.77      726.69     15.44 o 
   7   4   1        0.05        2.37      2.26 o 
   8   4   1       62.67       74.94      7.53 o 
   9   4   1       48.72       54.08     23.30 o 
  10   4   1      247.10      230.85     21.84 o 
  11   4   1       46.42       37.12     14.08 o 
 -11   5   1       13.93       15.04     10.87 o 
 -10   5   1      235.95      221.48     12.65 o 
  -9   5   1     1201.18     1216.29     36.70 o 
  -8   5   1      186.70      200.54      8.47 o 
  -7   5   1      615.76      638.65     17.75 o 
  -6   5   1     2240.73     2232.64     31.63 o 
  -5   5   1      118.86      162.25      4.47 o 
  -4   5   1       15.81       30.24      3.95 o 
  -3   5   1      142.91      142.79      4.64 o 
  -2   5   1    16688.55    15916.74    216.71 o 
  -1   5   1     5123.61     4915.77     32.42 o 
   0   5   1       11.32       24.61      5.32 o 
   1   5   1       14.21       20.27      1.74 o 
   2   5   1     1093.86     1043.37     17.85 o 
   3   5   1      646.93      651.57      8.34 o 
   4   5   1       56.25      102.68      4.60 o 
   5   5   1      431.45      406.18      9.61 o 
   6   5   1      151.65      148.97      5.13 o 
   7   5   1      591.42      636.09     17.84 o 
   8   5   1      733.82      753.13     22.68 o 
   9   5   1      285.07      277.20     13.41 o 
  10   5   1      282.56      283.00     19.00 o 
  11   5   1      625.61      647.36     34.72 o 
 -11   6   1       64.65       52.25     22.43 o 
 -10   6   1       24.75       29.55      9.71 o 
  -9   6   1      800.81      778.05     29.14 o 
  -8   6   1       59.23       64.62     14.17 o 
  -7   6   1       58.18       63.85      6.75 o 
  -6   6   1        2.90        4.70      2.64 o 
  -5   6   1      761.14      727.01     14.26 o 
  -4   6   1       18.08       23.37      5.12 o 
  -3   6   1     3226.84     3025.14     40.08 o 
  -2   6   1    14429.25    13833.57    125.17 o 
  -1   6   1     3098.17     3092.54     20.89 o 
   0   6   1    21068.97    19784.14    331.84 o 
   1   6   1     1177.67     1103.86     19.18 o 
   2   6   1     2784.97     2649.84     49.25 o 
   3   6   1     4607.29     4743.26     80.82 o 
   4   6   1     2714.47     2627.44     32.92 o 
   5   6   1       39.15       37.60      4.42 o 
   6   6   1     1197.81     1246.33     20.10 o 
   7   6   1       10.22       18.87      5.16 o 
   8   6   1      191.23      164.33      8.71 o 
   9   6   1        6.81        1.23      6.10 o 
  10   6   1       99.05      103.79     43.95 o 
  11   6   1      813.11      789.53     43.15 o 
 -11   7   1      381.50      334.16     25.56 o 
 -10   7   1      298.23      297.68     14.16 o 
  -9   7   1       31.62       21.36     10.58 o 
  -8   7   1       92.05      106.21      6.74 o 
  -7   7   1        0.57        0.89      4.52 o 
  -6   7   1     5637.50     5682.51    105.73 o 
  -5   7   1      510.24      510.66     12.21 o 
  -4   7   1     7344.85     7345.73    117.19 o 
  -3   7   1      646.69      848.30     20.42 o 
  -2   7   1       60.56       57.44      4.61 o 
  -1   7   1      129.43      181.51      6.13 o 
   0   7   1    12948.21    12169.83    119.25 o 
   1   7   1      602.72      521.08      6.96 o 
   2   7   1      732.18      795.67     11.74 o 
   3   7   1     2811.11     2792.37     54.22 o 
   4   7   1     1731.89     1772.75     29.20 o 
   5   7   1      743.58      695.81     16.02 o 
   6   7   1      374.88      373.27     10.63 o 
   7   7   1     3117.64     3335.86     53.53 o 
   8   7   1        0.21        2.21      4.07 o 
   9   7   1      402.58      414.19     15.06 o 
  10   7   1       74.79       71.83     20.59 o 
  11   7   1        1.91        5.01      7.11 o 
 -11   8   1      270.25      289.16     27.06 o 
 -10   8   1      174.12      199.90     21.77 o 
  -9   8   1       65.92       56.85     18.35 o 
  -8   8   1       65.95       64.56     17.16 o 
  -7   8   1     3394.51     3450.57     55.51 o 
  -6   8   1      286.86      288.87      9.55 o 
  -5   8   1      154.04      164.73      5.07 o 
  -4   8   1     2155.74     2301.89     37.79 o 
  -3   8   1       37.11       17.94      4.72 o 
  -2   8   1      891.12      954.70     14.59 o 
  -1   8   1      385.65      392.11      5.98 o 
   0   8   1      393.10      313.97      5.43 o 
   1   8   1     1138.98     1195.45     20.33 o 
   2   8   1     1206.18     1257.03     18.39 o 
   3   8   1     1071.48      886.37     14.12 o 
   4   8   1     5337.89     5599.69     46.57 o 
   5   8   1     1370.26     1399.08     19.26 o 
   6   8   1        5.32        5.16      4.06 o 
   7   8   1      809.09      832.11     24.52 o 
   8   8   1      101.78       89.58     10.64 o 
   9   8   1     1990.09     2052.75     53.82 o 
  10   8   1      322.17      353.79     39.12 o 
  11   8   1       13.92        5.27      8.89 o 
 -11   9   1      763.85      738.17     27.85 o 
 -10   9   1       94.28       68.56     23.96 o 
  -9   9   1        0.59        1.17      6.53 o 
  -8   9   1      571.36      580.85     23.44 o 
  -7   9   1        7.74        9.85      6.12 o 
  -6   9   1      640.97      658.66     17.10 o 
  -5   9   1     4247.65     4293.58     86.38 o 
  -4   9   1      500.69      502.24     11.16 o 
  -3   9   1       25.18       59.15      6.01 o 
  -2   9   1      107.42      209.88      6.23 o 
  -1   9   1       19.04       19.46      3.40 o 
   0   9   1      191.08      164.12      4.91 o 
   1   9   1     1621.30     1730.77     42.99 o 
   2   9   1      754.06      684.60     11.41 o 
   3   9   1      901.16      992.78     18.17 o 
   4   9   1       15.54        9.91      3.08 o 
   5   9   1      122.85      107.75      7.19 o 
   6   9   1     1145.44     1150.53     29.42 o 
   7   9   1       84.66       80.49     17.50 o 
   8   9   1     1169.48     1174.38     23.47 o 
   9   9   1     1432.26     1382.95     39.78 o 
  10   9   1      194.14      184.97     34.45 o 
  11   9   1      376.54      431.72     24.09 o 
 -10  10   1      111.60      132.78     17.50 o 
  -9  10   1       18.17        8.35      9.06 o 
  -8  10   1      181.52      161.86     12.85 o 
  -7  10   1     1461.93     1500.14     30.27 o 
  -6  10   1      301.60      318.33      7.74 o 
  -5  10   1       20.89       22.42      5.09 o 
  -4  10   1      819.05      914.12     16.89 o 
  -3  10   1      207.29      244.16      6.20 o 
  -2  10   1      274.70      271.91     12.28 o 
  -1  10   1       28.89       37.43      5.06 o 
   0  10   1       43.20       36.65      4.27 o 
   1  10   1      144.82      136.04      4.99 o 
   2  10   1      878.43      796.51     14.50 o 
   3  10   1       53.73       58.34      4.29 o 
   4  10   1      946.66     1022.03     14.98 o 
   5  10   1     1755.21     1767.45     26.51 o 
   6  10   1        0.02        2.34      3.59 o 
   7  10   1     1998.40     2011.24     37.23 o 
   8  10   1       45.60       39.29     10.28 o 
   9  10   1      214.83      200.89     12.09 o 
  10  10   1       78.88       61.26     27.94 o 
 -10  11   1       31.96       33.84     11.83 o 
  -9  11   1       58.16       66.98     20.35 o 
  -8  11   1       68.60       61.43     13.16 o 
  -7  11   1     1368.76     1388.09     25.11 o 
  -6  11   1      191.26      201.91      6.98 o 
  -5  11   1     3142.97     3100.36     43.97 o 
  -4  11   1       44.64       43.80      5.31 o 
  -3  11   1      214.19      215.38      6.61 o 
  -2  11   1      220.26      289.00      7.36 o 
  -1  11   1     5155.43     5068.89     41.82 o 
   0  11   1      687.96      572.18     10.14 o 
   1  11   1     2720.65     2806.82     35.90 o 
   2  11   1     6092.50     6534.87    135.39 o 
   3  11   1       67.56       69.28      4.63 o 
   4  11   1      247.80      232.89      7.47 o 
   5  11   1        4.21       10.41      3.96 o 
   6  11   1      182.51      180.95     10.09 o 
   7  11   1      221.33      246.27      8.77 o 
   8  11   1      138.89      156.61     10.95 o 
   9  11   1      646.01      703.29     22.91 o 
  10  11   1        7.00       10.23     11.39 o 
 -10  12   1       15.60       18.39     10.43 o 
  -9  12   1      304.91      303.90     24.36 o 
  -8  12   1      277.34      248.43     11.95 o 
  -7  12   1      195.94      187.78      8.59 o 
  -6  12   1     1315.94     1332.36     22.97 o 
  -5  12   1       28.86       24.00      5.59 o 
  -4  12   1        7.87        4.48      2.89 o 
  -3  12   1     2437.68     2494.28     30.00 o 
  -2  12   1      882.05      901.08     15.80 o 
  -1  12   1      101.67      141.44      5.72 o 
   0  12   1       11.86        4.44      2.12 o 
   1  12   1      656.88      599.41     13.59 o 
   2  12   1     1184.11     1230.41     18.40 o 
   3  12   1     1860.46     1815.62     22.83 o 
   4  12   1       19.47       13.32      3.60 o 
   5  12   1     2312.14     2400.80     58.45 o 
   6  12   1      436.66      394.70     13.01 o 
   7  12   1       80.21       67.50     15.48 o 
   8  12   1      473.25      475.16     15.14 o 
   9  12   1     1546.91     1544.28     39.38 o 
  10  12   1      183.75      197.46     20.42 o 
 -10  13   1      484.13      502.69     27.24 o 
  -9  13   1       22.80       22.05     10.60 o 
  -8  13   1      285.56      274.32     17.50 o 
  -7  13   1      246.87      220.02     10.87 o 
  -6  13   1      643.67      691.86     20.07 o 
  -5  13   1      179.78      176.97      6.56 o 
  -4  13   1      151.47      143.90      5.16 o 
  -3  13   1       17.53       23.72      5.27 o 
  -2  13   1     1044.85     1120.96     22.72 o 
  -1  13   1      984.28      986.12     16.20 o 
   0  13   1     3328.12     3566.41     43.67 o 
   1  13   1      668.63      619.11     16.53 o 
   2  13   1      844.07      793.55     18.15 o 
   3  13   1      742.99      765.48     19.99 o 
   4  13   1      315.95      316.87      8.22 o 
   5  13   1       72.96       67.88      6.79 o 
   6  13   1        0.60        2.08      3.68 o 
   7  13   1       20.84       32.27      7.21 o 
   8  13   1      161.84      146.13     10.17 o 
   9  13   1      243.59      238.25     12.80 o 
  10  13   1        3.60        5.82      6.06 o 
 -10  14   1      565.06      505.65     24.24 o 
  -9  14   1        0.07        3.71      8.50 o 
  -8  14   1      154.27      146.74     16.15 o 
  -7  14   1      343.43      349.21     16.12 o 
  -6  14   1       63.46       64.62     16.87 o 
  -5  14   1      593.66      549.73     17.97 o 
  -4  14   1        0.01        3.33      3.63 o 
  -3  14   1      336.69      346.32     11.49 o 
  -2  14   1      257.92      261.96      8.80 o 
  -1  14   1      149.06      172.31      6.35 o 
   0  14   1     4666.51     4564.49     76.37 o 
   1  14   1     2126.22     2105.80     33.84 o 
   2  14   1      724.04      683.91     19.91 o 
   3  14   1     1163.84     1170.83     23.83 o 
   4  14   1       19.75       19.81      4.82 o 
   5  14   1     1067.88     1065.27     17.69 o 
   6  14   1      183.64      176.38      9.12 o 
   7  14   1        7.49        9.85      5.31 o 
   8  14   1      113.66       99.08     26.66 o 
   9  14   1      721.55      675.21     25.78 o 
  -9  15   1       14.24       20.75     15.10 o 
  -8  15   1      130.64      100.87     31.12 o 
  -7  15   1      575.70      617.38     27.05 o 
  -6  15   1      614.86      576.37     20.80 o 
  -5  15   1     1233.66     1305.53     26.84 o 
  -4  15   1        7.45       13.74      4.45 o 
  -3  15   1       28.27       40.57      9.19 o 
  -2  15   1      590.65      601.24     17.70 o 
  -1  15   1       54.96       64.95      7.51 o 
   0  15   1     2466.33     2495.32     47.57 o 
   1  15   1     3511.99     3595.21     56.59 o 
   2  15   1      713.27      761.73     22.13 o 
   3  15   1      122.51      112.83      6.70 o 
   4  15   1     1102.99     1118.78     25.22 o 
   5  15   1        3.09        1.55      7.68 o 
   6  15   1       68.99       75.83     19.17 o 
   7  15   1      318.22      307.98     11.75 o 
   8  15   1      143.90      121.72     39.83 o 
   9  15   1        1.54        0.45      5.28 o 
  -9  16   1      243.37      234.30     17.56 o 
  -8  16   1      149.68      123.62     17.46 o 
  -7  16   1       15.35       13.98      8.42 o 
  -6  16   1        2.06        2.16      5.18 o 
  -5  16   1       17.96       21.94      7.85 o 
  -4  16   1      442.99      495.76     15.83 o 
  -3  16   1        1.46       -0.39      4.24 o 
  -2  16   1      202.66      208.97     11.70 o 
  -1  16   1      340.90      351.57     14.21 o 
   0  16   1      564.31      563.64     19.42 o 
   1  16   1       71.11       83.10     21.52 o 
   2  16   1     5044.98     5043.27     86.54 o 
   3  16   1      145.49      135.75      9.75 o 
   4  16   1      371.66      394.37     17.02 o 
   5  16   1      103.38      106.21     27.70 o 
   6  16   1      301.52      311.31     14.90 o 
   7  16   1       69.92       52.00     17.37 o 
   8  16   1      187.88      192.32     15.58 o 
   9  16   1       66.35       43.57     27.29 o 
  -9  17   1       73.03       72.50     53.44 o 
  -8  17   1     1979.39     2008.75     63.85 o 
  -7  17   1       95.17       81.95     28.15 o 
  -6  17   1       24.63       24.14      8.08 o 
  -5  17   1       25.66       26.16      7.29 o 
  -4  17   1      930.04      984.55     31.92 o 
  -3  17   1      613.54      676.79     22.85 o 
  -2  17   1     4583.35     4681.77     83.32 o 
  -1  17   1        3.43        9.14      3.75 o 
   0  17   1      486.72      477.51     20.67 o 
   1  17   1      299.75      298.73     11.32 o 
   2  17   1      203.05      183.09     15.75 o 
   3  17   1     1582.76     1595.70     35.13 o 
   4  17   1      327.16      310.85     12.67 o 
   5  17   1      902.77      885.85     25.45 o 
   6  17   1      223.17      192.98     15.31 o 
   7  17   1       30.69       36.56     12.70 o 
   8  17   1      217.82      212.18     16.35 o 
   9  17   1      262.18      240.90     17.50 o 
  -8  18   1        8.06        6.26      9.49 o 
  -7  18   1        1.31       -3.11     10.78 o 
  -6  18   1       19.31       16.16     14.14 o 
  -5  18   1        7.27        4.54      4.54 o 
  -4  18   1     1268.11     1231.39     45.15 o 
  -3  18   1       58.51       45.81     12.02 o 
  -2  18   1      890.11      841.17     28.32 o 
  -1  18   1     1175.11     1251.48     29.56 o 
   0  18   1      294.09      275.82     11.64 o 
   1  18   1      350.35      346.68     12.61 o 
   2  18   1      865.34      825.19     26.32 o 
   3  18   1       25.04       19.58      8.00 o 
   4  18   1      315.69      323.90     11.93 o 
   5  18   1      362.75      310.47     20.74 o 
   6  18   1     1511.93     1436.13     50.14 o 
   7  18   1      700.45      701.92     31.49 o 
   8  18   1        5.25       -0.11      9.02 o 
  -8  19   1      125.54      138.80     46.36 o 
  -7  19   1        3.05        3.75      5.78 o 
  -6  19   1      131.83      138.96     51.18 o 
  -5  19   1      239.92      248.89     12.75 o 
  -4  19   1     1301.13     1340.77     43.16 o 
  -3  19   1      382.58      368.75     15.12 o 
  -2  19   1      612.62      564.81     19.26 o 
  -1  19   1      112.37      126.87     23.77 o 
   0  19   1       96.67      100.80     14.55 o 
   1  19   1      375.06      362.40     19.11 o 
   2  19   1      923.85      874.43     22.20 o 
   3  19   1        1.56        4.80      5.19 o 
   4  19   1      430.01      412.79     14.49 o 
   5  19   1       89.01       76.88     21.24 o 
   6  19   1        5.69        4.58      6.93 o 
   7  19   1      574.84      573.66     27.52 o 
   8  19   1       96.77       60.92     32.57 o 
  -7  20   1       61.62       60.17     31.96 o 
  -6  20   1      331.23      349.56     22.01 o 
  -5  20   1        2.18        3.06      5.13 o 
  -4  20   1      956.42      880.56     24.17 o 
  -3  20   1      202.61      180.61     11.30 o 
  -2  20   1      190.34      161.40     11.06 o 
  -1  20   1        4.66        4.76      4.69 o 
   0  20   1     1663.66     1730.98     36.33 o 
   1  20   1      563.54      492.94     24.10 o 
   2  20   1        5.95        6.70      5.88 o 
   3  20   1        9.89        3.48      5.30 o 
   4  20   1       45.47       40.64     14.76 o 
   5  20   1       29.58       19.31      8.78 o 
   6  20   1       93.25      103.50     28.92 o 
   7  20   1       16.25       14.86     15.65 o 
  -7  21   1      169.43      174.29     23.42 o 
  -6  21   1       19.00       15.55     11.81 o 
  -5  21   1      468.51      483.95     17.02 o 
  -4  21   1      397.98      357.49     20.64 o 
  -3  21   1     1597.11     1656.58     45.75 o 
  -2  21   1      275.16      280.02     14.25 o 
  -1  21   1     1187.57     1198.95     35.59 o 
   0  21   1      139.82      138.04     29.62 o 
   1  21   1        5.07        9.28      5.30 o 
   2  21   1       25.12       37.01      9.67 o 
   3  21   1      270.57      228.12     12.48 o 
   4  21   1      619.30      603.55     25.19 o 
   5  21   1      526.14      504.59     24.50 o 
   6  21   1      366.90      390.64     18.01 o 
   7  21   1        0.37        0.44     11.10 o 
  -6  22   1      114.92      109.64     38.86 o 
  -5  22   1      217.40      199.80     13.71 o 
  -4  22   1      522.68      551.81     19.46 o 
  -3  22   1       79.61       63.79     20.32 o 
  -2  22   1      448.45      468.24     19.12 o 
  -1  22   1     1133.44     1132.40     33.85 o 
   0  22   1      456.76      441.04     18.24 o 
   1  22   1     1115.54     1138.95     34.80 o 
   2  22   1      303.75      301.77     14.86 o 
   3  22   1        0.62        0.58      6.50 o 
   4  22   1        3.29       11.25      6.70 o 
   5  22   1     1494.40     1544.41     42.81 o 
   6  22   1      183.06      158.09     15.16 o 
  -5  23   1       13.75       19.88     17.49 o 
  -4  23   1      632.73      647.65     22.46 o 
  -3  23   1      377.25      377.76     15.66 o 
  -2  23   1       15.25        9.11      5.00 o 
  -1  23   1      123.36      113.36     30.97 o 
   0  23   1       36.26       33.55      9.48 o 
   1  23   1      208.28      196.35     11.79 o 
   2  23   1      169.58      176.82     20.27 o 
   3  23   1      228.60      199.59     15.09 o 
   4  23   1       78.24       93.50     33.71 o 
   5  23   1      146.81      125.87     43.91 o 
  -4  24   1      107.42       92.54     36.35 o 
  -3  24   1       11.81       14.47      9.35 o 
  -2  24   1       82.26       69.80     21.60 o 
  -1  24   1       52.23       53.86     14.82 o 
   0  24   1       17.72       13.92      8.08 o 
   1  24   1      212.10      231.17     18.25 o 
   2  24   1      620.39      690.52     23.60 o 
   3  24   1        3.89        6.86      9.36 o 
   4  24   1        9.46       10.98     10.87 o 
  -3  25   1      899.45      981.75     25.91 o 
  -2  25   1      316.98      331.02     15.72 o 
  -1  25   1      420.73      469.39     20.36 o 
   0  25   1       82.50       73.44     23.01 o 
   1  25   1      180.45      196.17     15.78 o 
   2  25   1       98.07       85.53     27.94 o 
   3  25   1      279.17      289.65     17.11 o 
  -2  26   1       28.86       25.21      8.13 o 
  -1  26   1       34.92       31.89     12.38 o 
   0  26   1       60.62       49.59     16.15 o 
   1  26   1       72.76       66.17     21.07 o 
   2  26   1      175.82      173.79     20.55 o 
 -11   0   2      364.18      330.20     29.45 o 
 -10   0   2     1790.96     1785.22     95.77 o 
  -9   0   2      618.69      615.99     30.29 o 
  -8   0   2       17.25       22.70     10.75 o 
  -7   0   2       91.99       88.72     14.99 o 
  -6   0   2      705.44      710.12     22.38 o 
  -5   0   2     7210.62     7099.49    212.11 o 
  -4   0   2     1808.97     1869.52     49.79 o 
  -3   0   2    12307.34    11309.44    307.35 o 
  -1   0   2     1047.34     1058.99     35.34 o 
   0   0   2     1883.11     1557.64     73.29 o 
   2   0   2     1840.28     1628.34     47.58 o 
   3   0   2     5152.92     4764.02    128.74 o 
   4   0   2      416.22      347.01     10.28 o 
   5   0   2      211.36      218.34      6.50 o 
   6   0   2     8800.61     8785.71     93.35 o 
   7   0   2      755.26      738.82     32.52 o 
   8   0   2      548.19      449.57     22.54 o 
   9   0   2     1108.97     1122.87     35.72 o 
  10   0   2      137.64       85.75     57.49 o 
  11   0   2     1735.01     1811.39     86.87 o 
 -11   1   2      569.41      567.49     43.55 o 
 -10   1   2      836.40      824.93     43.83 o 
  -9   1   2      891.10      864.94     22.81 o 
  -8   1   2       37.60       30.67      8.17 o 
  -7   1   2     2053.68     2008.00     37.88 o 
  -6   1   2      528.58      561.45     13.19 o 
  -5   1   2      222.53      251.59      6.33 o 
  -4   1   2      286.67      248.76      5.43 o 
  -3   1   2      856.42      909.04      9.58 o 
  -2   1   2     2007.63     2044.42     51.88 o 
  -1   1   2       18.01       29.52      2.15 o 
   0   1   2     4008.95     3703.99     48.82 o 
   1   1   2      806.10      814.37     17.58 o 
   2   1   2     6298.79     6261.00     62.78 o 
   3   1   2     1298.16     1347.89     15.82 o 
   4   1   2      279.38      378.24      7.17 o 
   5   1   2      821.70      683.56     13.95 o 
   6   1   2      399.19      439.98     11.30 o 
   7   1   2      542.07      572.76     20.14 o 
   8   1   2       54.91       52.64     12.00 o 
   9   1   2      549.50      542.66     21.30 o 
  10   1   2      445.94      417.82     24.54 o 
  11   1   2      577.45      564.28     28.54 o 
 -11   2   2       45.85       22.04     11.82 o 
 -10   2   2       31.97       35.23     11.41 o 
  -9   2   2       22.04       26.94      8.72 o 
  -8   2   2     1444.21     1527.26     34.72 o 
  -7   2   2      344.36      366.48     12.56 o 
  -6   2   2       38.08       42.44      3.38 o 
  -5   2   2       27.69       42.60      3.92 o 
  -4   2   2      424.72      482.48      8.34 o 
  -3   2   2      824.55      858.98      9.33 o 
  -1   2   2     2182.28     2071.44     38.99 o 
   0   2   2    13708.90    13278.76    123.90 o 
   1   2   2     5308.77     5052.47     42.30 o 
   2   2   2     4245.00     3963.29     50.49 o 
   3   2   2     4137.01     3735.09     45.74 o 
   4   2   2      316.16      259.40      5.99 o 
   5   2   2      207.39      226.01      5.76 o 
   6   2   2      299.47      309.07      8.00 o 
   7   2   2       14.72       11.65      4.58 o 
   8   2   2      567.16      489.25     17.36 o 
   9   2   2      975.80      897.74     30.05 o 
  10   2   2       21.47       15.01      9.17 o 
  11   2   2       15.54        8.58      6.85 o 
 -11   3   2        1.77       10.38      5.98 o 
 -10   3   2      103.38       90.51     23.38 o 
  -9   3   2       17.77       19.33      7.81 o 
  -8   3   2     3669.16     3773.52     71.62 o 
  -7   3   2       78.58       69.93      7.27 o 
  -6   3   2      195.85      195.90      5.48 o 
  -5   3   2     1099.79     1080.44     19.61 o 
  -4   3   2     1223.28     1073.63     26.45 o 
  -3   3   2       26.08       34.82      2.18 o 
  -2   3   2     8689.42     8065.51     47.97 o 
  -1   3   2     7672.25     7160.16     57.69 o 
   0   3   2     1672.57     1609.07     24.54 o 
   1   3   2      414.54      423.83      9.47 o 
   2   3   2     2456.18     2339.43     46.42 o 
   3   3   2    15004.32    14649.23    101.56 o 
   4   3   2     6477.91     6598.82     70.31 o 
   5   3   2      582.12      552.59     15.31 o 
   6   3   2        8.65       14.02      3.51 o 
   7   3   2       20.96       19.19      5.31 o 
   8   3   2     1146.70     1123.21     28.37 o 
   9   3   2     2395.32     2357.70     59.68 o 
  10   3   2        0.39        7.29      7.52 o 
  11   3   2     1220.45     1284.74     48.17 o 
 -11   4   2      375.76      424.09     21.88 o 
 -10   4   2        2.78        1.99      6.23 o 
  -9   4   2      959.03      982.23     28.53 o 
  -8   4   2       34.10       36.75      9.57 o 
  -7   4   2     1722.01     1855.51     36.30 o 
  -6   4   2       68.88       58.24      3.98 o 
  -5   4   2     4205.69     4241.40     42.73 o 
  -4   4   2      847.16      726.66     12.02 o 
  -3   4   2      148.18      213.69      6.14 o 
  -2   4   2     8898.80     8740.55     69.46 o 
  -1   4   2     2443.25     2612.90     33.69 o 
   0   4   2     4172.37     3808.65     28.47 o 
   1   4   2     5763.72     5730.23     77.99 o 
   2   4   2       70.56       35.92      2.36 o 
   3   4   2     5760.99     5761.25     27.49 o 
   4   4   2     1649.43     1892.66     19.42 o 
   5   4   2      212.74      204.63      5.99 o 
   6   4   2       47.27       40.44      4.23 o 
   7   4   2        8.41       13.86      5.40 o 
   8   4   2      948.35      944.83     18.33 o 
   9   4   2       48.29       47.99     13.08 o 
  10   4   2        1.49        5.54      7.94 o 
  11   4   2       46.53       38.37     23.64 o 
 -11   5   2       21.87       11.24     10.15 o 
 -10   5   2      292.07      294.59     18.73 o 
  -9   5   2      452.17      456.51     16.01 o 
  -8   5   2      496.81      492.25     17.69 o 
  -7   5   2       13.68       13.70      4.47 o 
  -6   5   2        0.20        5.15      2.86 o 
  -5   5   2      227.84      184.46      5.13 o 
  -4   5   2      134.96      136.88      4.46 o 
  -3   5   2     4721.52     4578.66     73.49 o 
  -2   5   2     1169.44     1300.75     30.08 o 
   0   5   2     1207.62     1171.30     30.83 o 
   1   5   2     4891.19     4683.64     33.14 o 
   2   5   2     4980.88     5234.37     32.74 o 
   3   5   2      740.01      721.93     19.31 o 
   4   5   2     3039.29     2857.90     30.38 o 
   5   5   2        4.05       12.04      2.79 o 
   6   5   2     1599.34     1495.84     26.21 o 
   7   5   2      101.18       96.50      6.50 o 
   8   5   2      363.87      384.23     14.52 o 
   9   5   2      105.46       99.50     25.77 o 
  10   5   2       20.26       38.38     11.99 o 
  11   5   2      186.14      180.91     21.68 o 
 -11   6   2       13.88        7.44      9.38 o 
 -10   6   2        3.73        9.16      5.87 o 
  -9   6   2      107.04      100.08     30.63 o 
  -8   6   2        5.98        3.90      5.70 o 
  -7   6   2     3992.05     4257.76     64.07 o 
  -6   6   2     1253.74     1314.34     24.87 o 
  -5   6   2      294.36      347.17      9.02 o 
  -4   6   2       16.33       33.07      2.86 o 
  -3   6   2     2993.70     3156.85     74.67 o 
  -2   6   2     3230.08     2940.96     27.22 o 
  -1   6   2       56.01       50.68      2.46 o 
   0   6   2     9029.08     8635.60     71.69 o 
   1   6   2      131.77      101.94      3.73 o 
   2   6   2        0.37        2.12      1.37 o 
   3   6   2       69.09       75.67      3.23 o 
   4   6   2      371.16      398.17      8.88 o 
   5   6   2     3407.51     3509.53     42.05 o 
   6   6   2      738.68      715.70     23.54 o 
   7   6   2      370.30      360.67     10.79 o 
   8   6   2      201.92      198.15      8.45 o 
   9   6   2      880.92      859.32     25.94 o 
  10   6   2       74.91       63.85     20.79 o 
  11   6   2      151.84      185.44     21.83 o 
 -11   7   2        1.25        1.47     11.11 o 
 -10   7   2      105.14      100.93     28.71 o 
  -9   7   2     1166.66     1260.03     36.66 o 
  -8   7   2     1586.38     1593.91     31.71 o 
  -7   7   2       14.36       28.80     11.08 o 
  -6   7   2     1653.58     1637.59     28.39 o 
  -5   7   2      990.92      983.86     25.93 o 
  -4   7   2      163.23      190.21      4.53 o 
  -3   7   2     1467.79     1566.05     29.17 o 
  -2   7   2     1764.07     1863.83     24.56 o 
  -1   7   2     3956.24     3978.31     29.62 o 
   0   7   2     6452.87     6344.70     77.49 o 
   1   7   2     1808.09     1778.82     27.24 o 
   2   7   2        3.78        8.87      2.45 o 
   3   7   2     3289.69     3398.59     57.76 o 
   4   7   2        8.23        4.31      2.29 o 
   5   7   2       13.93       12.68      2.93 o 
   6   7   2      242.29      245.13      7.53 o 
   7   7   2     1387.38     1476.36     28.53 o 
   8   7   2      234.26      233.62      8.65 o 
   9   7   2        1.06        1.45      5.81 o 
  10   7   2       52.63       43.44     15.97 o 
  11   7   2       18.05       12.67      8.98 o 
 -11   8   2      785.23      771.36     23.21 o 
 -10   8   2        0.33        4.63      7.30 o 
  -9   8   2      110.85      116.37     31.51 o 
  -8   8   2      105.24      102.15     11.55 o 
  -7   8   2       41.60       49.57     11.32 o 
  -6   8   2      223.23      217.51      6.93 o 
  -5   8   2      304.28      332.33      9.96 o 
  -4   8   2     1655.21     1691.55     18.37 o 
  -3   8   2     1680.80     1746.19     25.13 o 
  -2   8   2     2195.82     2163.66     34.75 o 
  -1   8   2     2089.53     2108.73     68.53 o 
   0   8   2      170.76      152.21      6.71 o 
   1   8   2     1383.97     1416.73     20.97 o 
   2   8   2     3373.56     3135.45     33.43 o 
   3   8   2      934.22      939.83     15.27 o 
   4   8   2      838.60      817.34     16.49 o 
   5   8   2      899.72      820.67     53.68 o 
   6   8   2       40.41       20.53      6.81 o 
   7   8   2       10.43        9.34      4.61 o 
   8   8   2       27.75       31.17      8.22 o 
   9   8   2      419.44      402.51     18.87 o 
  10   8   2     1111.79     1050.50     34.08 o 
  11   8   2      117.85      108.82     38.90 o 
 -11   9   2      121.30       80.79     34.95 o 
 -10   9   2        3.12        9.81      7.16 o 
  -9   9   2     2130.80     2212.89     74.39 o 
  -8   9   2      178.35      172.15      9.69 o 
  -7   9   2     1052.15     1063.88     23.69 o 
  -6   9   2       52.44       46.41      9.54 o 
  -5   9   2       24.93       17.59      4.23 o 
  -4   9   2        1.75        3.48      2.82 o 
  -3   9   2       18.08       27.47      5.88 o 
  -2   9   2     3320.93     3442.07     30.20 o 
  -1   9   2      115.65      134.08      7.12 o 
   0   9   2     2551.71     2472.90     44.00 o 
   1   9   2       78.93       57.00      4.45 o 
   2   9   2     1954.80     2060.50     26.82 o 
   3   9   2      594.27      601.03     12.23 o 
   4   9   2        0.12        3.85      2.33 o 
   5   9   2     6861.00     6749.55     98.83 o 
   6   9   2      258.97      283.87      9.12 o 
   7   9   2     3519.82     3626.70     61.90 o 
   8   9   2      668.48      694.60     21.18 o 
   9   9   2        0.06        3.93      4.74 o 
  10   9   2       74.67       54.41     16.19 o 
 -10  10   2      175.75      184.62     14.65 o 
  -9  10   2     1026.38     1019.59     36.25 o 
  -8  10   2     1974.59     2014.22     44.89 o 
  -7  10   2      200.86      209.50      9.66 o 
  -6  10   2     1365.44     1338.05     32.23 o 
  -5  10   2      280.53      295.24      7.54 o 
  -4  10   2      323.65      324.90      8.81 o 
  -3  10   2     1731.39     1580.60     28.25 o 
  -2  10   2       45.66       34.71      2.92 o 
  -1  10   2    17717.60    18287.18    292.60 o 
   0  10   2      288.42      374.52     13.29 o 
   1  10   2        0.49       14.92      2.97 o 
   2  10   2     4603.51     4739.84     52.78 o 
   3  10   2      719.57      754.10     14.81 o 
   4  10   2       16.96       54.05     10.54 o 
   5  10   2     7228.84     7023.71     73.56 o 
   6  10   2     1308.02     1375.75     19.53 o 
   7  10   2      134.04      137.38     13.09 o 
   8  10   2      178.65      163.73      9.45 o 
   9  10   2      318.77      311.96     18.52 o 
  10  10   2      227.12      218.02     14.12 o 
 -10  11   2        1.30        5.63      7.26 o 
  -9  11   2      144.94      154.10     13.74 o 
  -8  11   2      158.57      173.47     16.43 o 
  -7  11   2      226.35      230.33      8.70 o 
  -6  11   2     1463.50     1503.05     28.39 o 
  -5  11   2      156.46      146.32      5.54 o 
  -4  11   2        3.37        4.11      2.95 o 
  -3  11   2     1147.23     1220.39     22.90 o 
  -2  11   2      187.17      232.36     10.74 o 
  -1  11   2     2729.41     3023.24     37.87 o 
   0  11   2      132.59      122.50      4.63 o 
   1  11   2      534.70      546.33     11.18 o 
   2  11   2     1213.91     1272.34     23.59 o 
   3  11   2      412.90      423.10     10.81 o 
   4  11   2        5.55       13.14      3.81 o 
   5  11   2        0.19       -0.90      6.76 o 
   6  11   2      174.76      152.69      6.89 o 
   7  11   2      165.21      173.56      9.92 o 
   8  11   2       51.54       51.03     11.13 o 
   9  11   2      481.01      490.26     21.31 o 
  10  11   2      333.12      374.06     16.32 o 
 -10  12   2       43.74       32.04     32.02 o 
  -9  12   2       86.86       63.54     26.47 o 
  -8  12   2       80.46       70.51     21.01 o 
  -7  12   2      169.12      187.02     13.09 o 
  -6  12   2        0.19        2.68      3.91 o 
  -5  12   2       18.10       20.57      4.94 o 
  -4  12   2        8.30       15.19      4.55 o 
  -3  12   2      141.86      169.99     10.13 o 
  -2  12   2       55.30       70.30      7.56 o 
  -1  12   2      712.47      729.45     17.23 o 
   0  12   2       15.04       23.25      6.25 o 
   1  12   2      126.68       92.26      5.26 o 
   2  12   2      783.17      792.07     18.32 o 
   3  12   2      170.06      174.84      5.76 o 
   4  12   2      158.10      123.27      5.29 o 
   5  12   2     5538.61     5480.50     80.79 o 
   6  12   2      753.34      750.54     21.66 o 
   7  12   2       60.12       44.41     11.04 o 
   8  12   2      359.53      346.79     13.24 o 
   9  12   2      622.16      549.16     24.33 o 
  10  12   2      307.40      302.26     18.49 o 
 -10  13   2       11.40       16.13     13.05 o 
  -9  13   2      103.84      117.45     34.76 o 
  -8  13   2      357.12      382.95     24.70 o 
  -7  13   2       27.31       15.32      5.76 o 
  -6  13   2     2534.64     2591.58     55.46 o 
  -5  13   2       60.61       51.97     10.69 o 
  -4  13   2       26.67       20.87      4.86 o 
  -3  13   2      542.88      476.85     17.31 o 
  -2  13   2      195.85      209.91      6.99 o 
  -1  13   2       99.84      103.72      6.59 o 
   0  13   2      771.53      731.93     19.38 o 
   1  13   2     1896.36     1861.76     27.56 o 
   2  13   2        2.44        7.18      3.93 o 
   3  13   2      224.80      220.28     11.10 o 
   4  13   2      499.58      470.79     13.08 o 
   5  13   2     1221.81     1157.00     22.93 o 
   6  13   2     1076.03     1092.62     23.51 o 
   7  13   2     6665.83     7060.04     86.27 o 
   8  13   2      194.10      130.69     11.98 o 
   9  13   2     1433.49     1399.15     36.61 o 
  10  13   2      305.30      298.72     15.31 o 
  -9  14   2      571.83      629.45     41.90 o 
  -8  14   2       78.11       67.90     22.77 o 
  -7  14   2      751.68      780.95     22.17 o 
  -6  14   2      510.95      507.00     18.69 o 
  -5  14   2      345.03      346.96     10.67 o 
  -4  14   2      172.28      180.81      6.97 o 
  -3  14   2      735.05      706.25     19.56 o 
  -2  14   2     1338.76     1380.52     24.55 o 
  -1  14   2      875.32      818.91     19.83 o 
   0  14   2      859.99      871.58     20.05 o 
   1  14   2      393.01      407.45     11.78 o 
   2  14   2      101.49      113.67      5.76 o 
   3  14   2     2098.69     2140.39     36.56 o 
   4  14   2       69.56       62.09      8.16 o 
   5  14   2       27.10       14.23      5.43 o 
   6  14   2     1540.54     1442.70     26.71 o 
   7  14   2      148.47      128.09     25.10 o 
   8  14   2        5.95        6.82      6.27 o 
   9  14   2        0.96        0.93      5.04 o 
  -9  15   2       45.23       44.04     15.76 o 
  -8  15   2       88.86       69.18     28.13 o 
  -7  15   2       60.88       69.16     19.58 o 
  -6  15   2      104.13      122.30     27.88 o 
  -5  15   2     1374.22     1351.16     25.80 o 
  -4  15   2      364.03      326.31     10.16 o 
  -3  15   2     1136.81     1137.26     29.23 o 
  -2  15   2        6.07        6.80      3.56 o 
  -1  15   2      646.27      659.53     18.52 o 
   0  15   2      343.82      352.42     12.01 o 
   1  15   2        3.20        3.89      2.43 o 
   2  15   2       46.45       46.73      9.20 o 
   3  15   2     1439.90     1396.31     24.64 o 
   4  15   2     2510.44     2477.93     42.90 o 
   5  15   2       75.99       50.24     23.12 o 
   6  15   2     1336.25     1359.46     31.98 o 
   7  15   2       35.39       37.60     10.46 o 
   8  15   2       77.40       71.41     25.69 o 
   9  15   2       21.52       16.70     14.84 o 
  -9  16   2      222.58      198.22     22.93 o 
  -8  16   2        3.30        2.83      6.93 o 
  -7  16   2       15.22        6.73      6.17 o 
  -6  16   2      313.01      274.87     14.05 o 
  -5  16   2      395.92      406.78     13.93 o 
  -4  16   2     1259.20     1308.18     28.69 o 
  -3  16   2      162.37      149.96     10.05 o 
  -2  16   2        5.94        9.77      3.38 o 
  -1  16   2      589.93      612.71     17.91 o 
   0  16   2      152.53      141.37      8.28 o 
   1  16   2      267.51      283.32      9.43 o 
   2  16   2     3041.03     3127.68     49.97 o 
   3  16   2     1500.61     1476.34     27.46 o 
   4  16   2       15.13        9.93      4.73 o 
   5  16   2      162.47      169.51     13.27 o 
   6  16   2      130.54      107.56     23.99 o 
   7  16   2      244.60      248.78     18.46 o 
   8  16   2      416.00      447.02     23.74 o 
   9  16   2       51.62       36.23     21.59 o 
  -8  17   2      510.31      499.19     21.43 o 
  -7  17   2      141.75      169.82     17.72 o 
  -6  17   2       33.04       24.90      8.75 o 
  -5  17   2      733.48      727.13     18.82 o 
  -4  17   2     1227.39     1290.04     30.20 o 
  -3  17   2      159.10      145.40      9.18 o 
  -2  17   2       12.62       16.20      5.90 o 
  -1  17   2      409.22      403.64     17.15 o 
   0  17   2      872.47      844.30     29.80 o 
   1  17   2      196.79      197.16      9.47 o 
   2  17   2       15.46       14.52      5.82 o 
   3  17   2     1725.22     1703.42     37.40 o 
   4  17   2      545.25      534.67     21.87 o 
   5  17   2      161.13      197.26     12.41 o 
   6  17   2        0.70        2.13      6.56 o 
   7  17   2        5.27        7.62      5.77 o 
   8  17   2      159.07      159.18     27.43 o 
  -8  18   2       54.10       36.07     15.24 o 
  -7  18   2      808.99      815.81     55.69 o 
  -6  18   2      453.82      459.15     23.09 o 
  -5  18   2        0.77        7.24      4.42 o 
  -4  18   2      387.16      348.29     18.53 o 
  -3  18   2        1.39        2.38      5.30 o 
  -2  18   2     2751.46     2877.97     58.05 o 
  -1  18   2        8.83        8.92      5.25 o 
   0  18   2      242.21      223.54     10.11 o 
   1  18   2      134.02      132.42     15.02 o 
   2  18   2     1235.86     1203.14     30.79 o 
   3  18   2     2011.99     1959.56     38.19 o 
   4  18   2      374.39      369.50     15.38 o 
   5  18   2      129.07      134.68     30.03 o 
   6  18   2       32.85       35.41     13.83 o 
   7  18   2      324.10      320.65     17.54 o 
   8  18   2        9.49        1.10     10.39 o 
  -8  19   2      158.65      197.63     34.03 o 
  -7  19   2        0.03        3.97      7.63 o 
  -6  19   2      940.77      921.44     30.87 o 
  -5  19   2       27.07       16.05      7.72 o 
  -4  19   2      502.29      434.52     15.89 o 
  -3  19   2      571.61      616.17     22.72 o 
  -2  19   2      267.39      295.32     11.76 o 
  -1  19   2      187.51      171.50      9.57 o 
   0  19   2      580.15      567.76     19.95 o 
   1  19   2      370.37      324.45     13.30 o 
   2  19   2      742.27      776.74     32.83 o 
   3  19   2      880.41      839.20     23.32 o 
   4  19   2      225.85      248.08     13.09 o 
   5  19   2      465.57      400.01     22.55 o 
   6  19   2        1.64        0.86      8.38 o 
   7  19   2        1.53        4.28      5.58 o 
   8  19   2      215.29      195.27     16.75 o 
  -7  20   2       12.20       11.59      9.79 o 
  -6  20   2        3.00        3.28      9.15 o 
  -5  20   2     1268.27     1339.28     42.06 o 
  -4  20   2      580.04      557.03     20.49 o 
  -3  20   2      256.00      314.68     12.47 o 
  -2  20   2       75.53       80.21     20.07 o 
  -1  20   2       43.31       52.74     15.80 o 
   0  20   2       96.59       88.60     19.90 o 
   1  20   2      213.24      187.06     10.21 o 
   2  20   2      225.88      214.46     14.26 o 
   3  20   2     2380.92     2537.14     65.35 o 
   4  20   2       31.02       29.18     12.54 o 
   5  20   2      143.48      142.20     21.22 o 
   6  20   2      587.86      592.96     24.37 o 
   7  20   2        3.31        8.29      7.98 o 
  -7  21   2      840.54      804.12     29.80 o 
  -6  21   2      405.66      388.14     33.22 o 
  -5  21   2      325.78      375.53     22.66 o 
  -4  21   2      114.75      129.53     18.15 o 
  -3  21   2       74.09       65.33     17.13 o 
  -2  21   2        0.40        6.22      4.46 o 
  -1  21   2        0.29        2.71      5.31 o 
   0  21   2      325.56      321.74     13.91 o 
   1  21   2      650.64      600.75     18.58 o 
   2  21   2        6.98        9.52      4.83 o 
   3  21   2        0.98        6.53      7.20 o 
   4  21   2       17.67       20.59     10.66 o 
   5  21   2        5.11        7.96      5.76 o 
   6  21   2       27.53       26.44     11.76 o 
  -6  22   2       31.45       28.87     17.90 o 
  -5  22   2      245.59      260.78     14.67 o 
  -4  22   2      793.36      778.69     25.95 o 
  -3  22   2       10.03       10.41      6.64 o 
  -2  22   2      242.64      245.87     12.95 o 
  -1  22   2      113.23      120.40     21.44 o 
   0  22   2       19.30       16.81      7.39 o 
   1  22   2     1120.86     1119.36     34.32 o 
   2  22   2      110.73       92.80     26.16 o 
   3  22   2      829.70      808.69     30.26 o 
   4  22   2       17.17       19.71     10.81 o 
   5  22   2      447.92      369.78     17.36 o 
   6  22   2       55.32       59.03     20.92 o 
  -5  23   2      118.40      146.57     20.07 o 
  -4  23   2      422.88      480.95     18.61 o 
  -3  23   2      502.92      485.86     20.46 o 
  -2  23   2      703.04      713.42     28.58 o 
  -1  23   2       41.31       38.51      8.96 o 
   0  23   2       52.47       40.56     13.04 o 
   1  23   2        4.70        4.73      5.37 o 
   2  23   2      263.10      280.88     13.55 o 
   3  23   2      518.40      529.04     30.76 o 
   4  23   2      394.18      407.18     33.86 o 
   5  23   2     1559.34     1585.80     48.19 o 
  -4  24   2        3.97        8.58      7.87 o 
  -3  24   2      382.64      370.41     16.68 o 
  -2  24   2        5.25        8.00      5.72 o 
  -1  24   2      307.93      323.57     16.62 o 
   0  24   2      685.60      695.89     24.16 o 
   1  24   2      234.92      231.50     22.24 o 
   2  24   2      271.43      280.00     15.26 o 
   3  24   2       21.38       18.39     10.88 o 
   4  24   2        0.80        9.28      7.83 o 
  -3  25   2       26.75       29.01     10.23 o 
  -2  25   2       10.62        9.57      5.96 o 
  -1  25   2      660.48      710.03     25.91 o 
   0  25   2      622.77      698.96     24.86 o 
   1  25   2      213.14      176.83     18.96 o 
   2  25   2      149.86      117.24     49.11 o 
   3  25   2      137.69      110.21     35.30 o 
  -1  26   2       38.38       23.25     12.46 o 
   0  26   2      496.75      474.37     19.62 o 
   1  26   2      230.49      219.88     18.10 o 
 -11   1   3        1.52        6.31      9.47 o 
 -10   1   3      643.87      640.46     21.47 o 
  -9   1   3       97.40      103.88     25.43 o 
  -8   1   3      850.48      873.40     27.41 o 
  -7   1   3      140.16      155.23      8.39 o 
  -6   1   3     2150.53     2142.91     38.44 o 
  -5   1   3      845.42      804.85     15.68 o 
  -4   1   3      512.17      571.38      9.77 o 
  -3   1   3      701.41      579.31      8.69 o 
  -2   1   3    13433.66    13073.41    196.48 o 
  -1   1   3      114.85      136.12      4.04 o 
   0   1   3     5246.14     5157.94     67.60 o 
   1   1   3      517.47      443.06      7.26 o 
   2   1   3      134.98      142.80      6.79 o 
   3   1   3       49.75       51.92      3.07 o 
   4   1   3      231.76      236.39      5.04 o 
   5   1   3      128.33      107.15      3.19 o 
   6   1   3        0.42        4.57      3.79 o 
   7   1   3     1098.34     1104.71     32.42 o 
   8   1   3      544.53      565.17     19.59 o 
   9   1   3        0.43        1.24      4.90 o 
  10   1   3       91.40       80.78     22.63 o 
  11   1   3       41.57       15.07     12.32 o 
 -11   2   3      108.41      153.09     21.14 o 
 -10   2   3      544.56      521.99     19.56 o 
  -9   2   3       16.92       18.17      7.29 o 
  -8   2   3      170.54      167.85     13.94 o 
  -7   2   3      634.17      647.70     20.80 o 
  -6   2   3      318.12      284.95      7.96 o 
  -5   2   3     3393.27     3492.66     85.32 o 
  -4   2   3     3211.21     3145.80     26.74 o 
  -3   2   3      108.26      124.33      5.08 o 
  -2   2   3     6511.31     6909.47     75.96 o 
  -1   2   3      549.81      603.33     13.97 o 
   0   2   3     4040.13     3845.47     49.22 o 
   1   2   3     4524.75     4719.21     43.88 o 
   2   2   3     6371.73     5619.20     54.82 o 
   3   2   3        5.95        6.22      3.87 o 
   4   2   3     4037.61     3938.51     53.78 o 
   5   2   3      158.48      114.19      3.46 o 
   6   2   3      619.86      627.26     15.26 o 
   7   2   3     1046.52     1051.95     33.61 o 
   8   2   3     2182.92     2209.77     57.98 o 
   9   2   3     1162.12     1160.95     35.35 o 
  10   2   3        0.67        9.59      5.85 o 
  11   2   3       78.39       76.46     27.96 o 
 -11   3   3      393.17      376.31     28.53 o 
 -10   3   3      533.92      510.16     18.38 o 
  -9   3   3      584.37      589.43     17.91 o 
  -8   3   3       76.45       84.60     21.21 o 
  -7   3   3      805.20      794.63     26.35 o 
  -6   3   3       11.70       17.39      4.68 o 
  -5   3   3     3433.58     3403.64     46.02 o 
  -4   3   3      559.75      698.69     13.04 o 
  -3   3   3      392.21      398.28      7.43 o 
  -2   3   3      212.14      220.03      6.67 o 
  -1   3   3    15962.67    14677.45    167.53 o 
   0   3   3     3002.79     2907.15     30.58 o 
   1   3   3     2629.42     2611.04     34.16 o 
   2   3   3       10.35       12.00      3.55 o 
   3   3   3     2932.74     3280.28     51.14 o 
   4   3   3     1567.08     1815.79     16.91 o 
   5   3   3       15.36        8.39      2.12 o 
   6   3   3      415.41      425.73     11.88 o 
   7   3   3       19.10       28.28      7.69 o 
   8   3   3       13.94       10.21      5.79 o 
   9   3   3      871.79      860.51     28.33 o 
  10   3   3        1.64        4.07      5.65 o 
  11   3   3      107.51      112.59     45.41 o 
 -11   4   3        8.18        9.52      9.10 o 
 -10   4   3      226.69      227.29     13.31 o 
  -9   4   3       99.56      101.60     25.48 o 
  -8   4   3      119.64      117.70     10.77 o 
  -7   4   3      296.93      297.63     11.22 o 
  -6   4   3      142.87      154.42      5.73 o 
  -5   4   3       12.64       23.89      3.70 o 
  -4   4   3     6230.19     6342.93     88.77 o 
  -3   4   3     3453.92     3332.53     27.98 o 
  -2   4   3     3210.35     3367.40     48.73 o 
  -1   4   3    14976.53    14080.45    192.95 o 
   0   4   3     4021.48     3605.69     40.50 o 
   1   4   3        0.80        2.68      1.72 o 
   2   4   3      986.94      907.46     20.43 o 
   3   4   3     7807.14     7529.41    180.89 o 
   4   4   3        2.56        4.67      1.64 o 
   5   4   3     3709.44     3716.69     46.39 o 
   6   4   3        3.85        5.98      3.43 o 
   7   4   3     2392.86     2314.87     51.04 o 
   8   4   3     1076.83     1140.52     33.78 o 
   9   4   3       10.75        7.50      7.05 o 
  10   4   3      101.53      102.83     14.82 o 
  11   4   3      317.53      316.52     21.13 o 
 -11   5   3        2.54        6.72      5.74 o 
 -10   5   3      156.31      148.86     38.88 o 
  -9   5   3        7.28        8.17      5.68 o 
  -8   5   3     3793.24     3790.89     65.24 o 
  -7   5   3     1699.66     1788.46     36.22 o 
  -6   5   3      465.07      435.62     13.11 o 
  -5   5   3      551.45      539.03     14.18 o 
  -4   5   3      555.51      567.64     11.64 o 
  -3   5   3     7339.77     7806.00     61.38 o 
  -2   5   3      890.33     1018.26     11.43 o 
  -1   5   3     1206.77     1216.13     28.36 o 
   0   5   3     1587.14     1515.75     35.10 o 
   1   5   3     1535.77     1626.18     15.91 o 
   2   5   3     1030.35     1168.59     12.73 o 
   3   5   3     8308.82     8399.72     83.08 o 
   4   5   3       58.01       84.21      3.55 o 
   5   5   3      168.57      213.61      8.05 o 
   6   5   3       23.76       20.89      6.08 o 
   7   5   3     1035.56     1034.14     25.73 o 
   8   5   3        5.62        8.04      4.35 o 
   9   5   3      857.47      866.22     23.65 o 
  10   5   3      131.25      121.10     35.55 o 
  11   5   3       89.21       65.33     29.78 o 
 -11   6   3        2.08        7.42      8.74 o 
 -10   6   3       68.81       69.21     24.49 o 
  -9   6   3      314.40      317.63     13.59 o 
  -8   6   3      206.29      204.64     16.12 o 
  -7   6   3      176.72      168.36      9.65 o 
  -6   6   3      264.54      255.45      7.00 o 
  -5   6   3     2752.37     2838.10     36.13 o 
  -4   6   3     1707.78     1711.87     37.56 o 
  -3   6   3     2638.29     2696.84     36.92 o 
  -2   6   3      499.61      656.22     10.63 o 
  -1   6   3      893.49      828.84     15.98 o 
   0   6   3        0.63        3.14      1.57 o 
   1   6   3    12159.01    11267.45    120.00 o 
   3   6   3     3910.42     3763.18     32.96 o 
   4   6   3     3996.23     4035.65     49.51 o 
   5   6   3     2228.06     2184.56     28.99 o 
   6   6   3        2.10        3.15      3.22 o 
   7   6   3     2014.29     1944.76     33.46 o 
   8   6   3      323.82      295.24     12.82 o 
   9   6   3       19.58        7.81      6.54 o 
  10   6   3      249.10      245.99     17.69 o 
  11   6   3      155.14       96.61     43.64 o 
 -11   7   3      208.97      217.08     25.71 o 
 -10   7   3       34.01       44.74     15.00 o 
  -9   7   3     1626.07     1678.03     36.68 o 
  -8   7   3      117.14      121.62     12.68 o 
  -7   7   3     2421.11     2467.14     48.02 o 
  -6   7   3       26.58       39.40      8.21 o 
  -5   7   3     1652.68     1596.27     31.98 o 
  -4   7   3     1603.39     1730.53     25.67 o 
  -3   7   3    10743.40    10435.43     80.78 o 
  -2   7   3       42.32       34.23      2.93 o 
  -1   7   3      572.99      677.37      9.84 o 
   0   7   3        9.32       22.97      2.01 o 
   1   7   3      401.63      438.60      8.15 o 
   2   7   3      839.35      805.43     15.50 o 
   3   7   3     4485.31     4686.32     61.73 o 
   4   7   3      567.38      517.58     13.27 o 
   5   7   3       78.47       75.88     16.39 o 
   6   7   3      296.91      297.42      8.78 o 
   7   7   3     3140.97     3151.09     55.77 o 
   8   7   3       58.97       64.19     13.74 o 
   9   7   3      198.06      191.42     10.03 o 
  10   7   3       29.82       23.64     10.20 o 
  11   7   3      331.93      282.49     26.79 o 
 -11   8   3      162.46      126.61     16.69 o 
 -10   8   3       14.37       13.55      9.50 o 
  -9   8   3     1237.64     1269.99     36.01 o 
  -8   8   3        2.85        4.70      4.53 o 
  -7   8   3      239.48      217.34      7.81 o 
  -6   8   3      804.70      798.64     21.27 o 
  -5   8   3       84.31       86.73      6.88 o 
  -4   8   3     1219.11     1422.94     18.13 o 
  -3   8   3     5752.91     5721.22     81.36 o 
  -2   8   3     1090.04      925.07     18.07 o 
  -1   8   3        1.58        2.53      2.02 o 
   0   8   3     1279.21     1315.11     22.02 o 
   1   8   3     1713.50     1865.88     29.65 o 
   2   8   3       22.61       58.55      3.47 o 
   3   8   3      803.17      787.65     14.97 o 
   4   8   3     1546.48     1551.59     19.66 o 
   5   8   3     3694.44     3821.78     60.21 o 
   6   8   3      806.42      773.86     21.12 o 
   7   8   3       32.66       18.91      5.84 o 
   8   8   3      433.78      455.18     18.07 o 
   9   8   3       59.41       49.28     15.30 o 
  10   8   3        5.34        2.50      5.44 o 
 -10   9   3      547.62      529.16     21.82 o 
  -9   9   3       33.16       34.29     12.23 o 
  -8   9   3     1090.78     1114.89     26.29 o 
  -7   9   3      358.73      353.27      9.55 o 
  -6   9   3       50.56       58.84     12.43 o 
  -5   9   3       12.61       21.38      5.28 o 
  -4   9   3       47.71       22.64      6.03 o 
  -3   9   3       72.96       78.03      5.08 o 
  -2   9   3      780.09      787.82     20.48 o 
  -1   9   3      269.60      212.82      7.55 o 
   0   9   3       62.86       74.16      5.98 o 
   1   9   3        0.16        5.96      1.70 o 
   2   9   3     3971.52     3974.76     33.62 o 
   3   9   3      393.14      360.51     15.43 o 
   4   9   3        8.67       12.02      3.66 o 
   5   9   3      120.76      152.47      8.57 o 
   6   9   3     2664.96     2678.17     43.83 o 
   7   9   3     1427.17     1418.94     29.53 o 
   8   9   3      302.68      297.58     15.40 o 
   9   9   3      567.34      548.52     18.98 o 
  10   9   3      361.14      372.53     21.39 o 
 -10  10   3      106.48       75.94     33.04 o 
  -9  10   3      172.27      154.28     13.52 o 
  -8  10   3      100.20      102.57     11.97 o 
  -7  10   3       70.27       69.11      8.99 o 
  -6  10   3      188.90      181.82      9.19 o 
  -5  10   3       47.26       47.26     10.03 o 
  -4  10   3        1.15        2.77      2.59 o 
  -3  10   3     1191.44     1190.43     16.25 o 
  -2  10   3     1463.90     1469.45     28.10 o 
  -1  10   3     2662.66     2750.58     53.14 o 
   0  10   3      367.23      489.09     11.73 o 
   1  10   3      407.32      400.12      8.83 o 
   2  10   3      111.81      123.65      4.02 o 
   3  10   3      669.81      601.11     15.75 o 
   4  10   3       57.19       71.06      6.39 o 
   5  10   3        1.78        4.98      4.62 o 
   6  10   3       13.79       17.62      5.07 o 
   7  10   3        0.33        1.77      5.02 o 
   8  10   3       91.61       82.60     18.24 o 
   9  10   3        0.06        2.26      4.51 o 
  10  10   3       16.82       10.19      7.88 o 
 -10  11   3      470.94      542.71     34.29 o 
  -9  11   3      400.33      376.73     21.60 o 
  -8  11   3      326.48      357.14     15.31 o 
  -7  11   3      305.88      331.28     14.71 o 
  -6  11   3     1925.94     1924.65     40.89 o 
  -5  11   3      116.67      126.36      6.30 o 
  -4  11   3     3370.60     3326.36     50.72 o 
  -3  11   3     1257.97     1348.58     23.43 o 
  -2  11   3     2208.47     2234.19     30.17 o 
  -1  11   3     4648.40     4850.85    110.19 o 
   0  11   3        0.17        5.72      3.32 o 
   1  11   3      180.58      141.19      6.31 o 
   2  11   3       56.36       66.22      3.32 o 
   3  11   3     2028.65     1870.96     24.88 o 
   4  11   3      156.02      139.74      8.11 o 
   5  11   3      318.92      275.26      8.00 o 
   6  11   3        1.07        5.69      4.14 o 
   7  11   3      763.79      748.24     17.79 o 
   8  11   3       71.44       58.47     13.06 o 
   9  11   3       71.57       77.59     25.53 o 
  10  11   3      418.32      420.82     20.43 o 
 -10  12   3       44.47       41.14     15.88 o 
  -9  12   3      124.63      131.25     51.88 o 
  -8  12   3      467.70      443.43     17.52 o 
  -7  12   3      358.51      382.63     15.03 o 
  -6  12   3        1.34        1.29      4.63 o 
  -5  12   3       25.68       31.38      7.37 o 
  -4  12   3       94.80      104.88      7.27 o 
  -3  12   3      703.05      701.12     16.97 o 
  -2  12   3     3091.39     3062.29     39.13 o 
  -1  12   3     2979.02     3086.51     61.94 o 
   0  12   3     1564.43     1680.95     48.54 o 
   1  12   3       30.05       34.98      9.39 o 
   2  12   3     1585.98     1581.65     23.03 o 
   3  12   3      413.83      412.72     10.30 o 
   4  12   3     5759.77     5841.73    161.84 o 
   5  12   3      550.76      582.62     18.57 o 
   6  12   3      502.89      532.04     18.01 o 
   7  12   3      607.04      612.23     19.79 o 
   8  12   3       11.77        6.75      4.06 o 
   9  12   3      270.77      243.70     13.96 o 
  10  12   3     1074.78     1102.51     27.19 o 
 -10  13   3      122.50      141.77     34.12 o 
  -9  13   3      148.02      170.45     16.17 o 
  -8  13   3      250.22      274.35     25.69 o 
  -7  13   3     1003.08     1017.03     27.56 o 
  -6  13   3       76.19       74.31     19.68 o 
  -5  13   3      331.07      340.56     11.34 o 
  -4  13   3      265.57      260.27      7.93 o 
  -3  13   3      191.36      164.35      7.48 o 
  -2  13   3      638.48      694.70     17.01 o 
  -1  13   3        0.54        1.09      3.17 o 
   0  13   3       28.05       33.05      7.61 o 
   1  13   3      606.04      606.17     16.27 o 
   2  13   3       16.83       21.12      5.59 o 
   3  13   3      172.75      172.35      7.02 o 
   4  13   3       34.18       20.42      8.82 o 
   5  13   3       19.20       15.87      6.39 o 
   6  13   3      229.73      231.05      8.93 o 
   7  13   3      114.80      103.81     11.27 o 
   8  13   3      260.03      266.83     11.22 o 
   9  13   3       87.91       78.81     31.54 o 
  -9  14   3     1041.29     1039.35     42.61 o 
  -8  14   3       27.98       23.45     10.62 o 
  -7  14   3       72.06       62.73     16.43 o 
  -6  14   3      724.13      657.68     23.76 o 
  -5  14   3        5.04        4.19      4.24 o 
  -4  14   3       37.92       20.27      7.97 o 
  -3  14   3       35.21       39.30     10.07 o 
  -2  14   3      738.95      681.52     19.19 o 
  -1  14   3      573.59      563.85     14.84 o 
   0  14   3     2130.66     2186.93     36.70 o 
   1  14   3     8586.95     8149.25    185.77 o 
   2  14   3       85.39      104.37      6.75 o 
   3  14   3      616.04      621.34     17.54 o 
   4  14   3       93.34      110.28      9.15 o 
   5  14   3      641.34      624.75     21.22 o 
   6  14   3      105.59       94.80     18.70 o 
   7  14   3     1075.04     1079.53     26.36 o 
   8  14   3      631.04      630.59     20.21 o 
   9  14   3      664.55      617.39     46.90 o 
  -9  15   3       25.54       35.11     22.73 o 
  -8  15   3       15.38       13.31      8.93 o 
  -7  15   3      343.32      361.32     17.99 o 
  -6  15   3       70.88       79.00     20.37 o 
  -5  15   3       23.20       34.02      9.04 o 
  -4  15   3     4036.11     4001.90     68.04 o 
  -3  15   3      129.82      146.23      7.61 o 
  -2  15   3      525.74      534.52     16.27 o 
  -1  15   3      182.24      196.86      9.91 o 
   0  15   3      283.67      258.98      9.30 o 
   1  15   3      225.27      223.07      9.75 o 
   2  15   3     2207.10     2237.03     39.22 o 
   3  15   3        6.05        4.38      3.48 o 
   4  15   3      637.57      609.24     20.62 o 
   5  15   3      274.30      236.39     10.95 o 
   6  15   3      137.96      129.41     11.07 o 
   7  15   3        3.74        1.70      4.85 o 
   8  15   3       46.18       56.67     19.46 o 
   9  15   3       14.09        8.72      8.26 o 
  -9  16   3       24.73       19.39     11.83 o 
  -8  16   3       88.96       93.42     34.74 o 
  -7  16   3      223.34      227.31     13.21 o 
  -6  16   3      160.33      152.79     12.14 o 
  -5  16   3      122.16      170.96     12.61 o 
  -4  16   3        6.32        7.77      4.09 o 
  -3  16   3      728.56      694.62     21.66 o 
  -2  16   3      415.75      413.36     14.51 o 
  -1  16   3      914.92      943.92     25.76 o 
   0  16   3       62.20       87.27     18.67 o 
   1  16   3     2012.80     2003.68     34.02 o 
   2  16   3      177.34      177.04     15.13 o 
   3  16   3     2835.95     2710.62     47.88 o 
   4  16   3       15.64       16.95      6.93 o 
   5  16   3      271.42      308.97     12.84 o 
   6  16   3       38.91       44.88     11.68 o 
   7  16   3      229.53      216.62     12.55 o 
   8  16   3        3.59        6.28      5.01 o 
   9  16   3        4.69        7.94     10.90 o 
  -8  17   3      217.92      188.67     18.00 o 
  -7  17   3     1867.08     2005.37     47.10 o 
  -6  17   3      264.72      234.71     12.66 o 
  -5  17   3     1068.45     1050.24     28.10 o 
  -4  17   3      518.89      454.77     16.17 o 
  -3  17   3      837.26      886.84     24.54 o 
  -2  17   3      306.22      294.11     12.10 o 
  -1  17   3     2396.24     2373.66     42.30 o 
   0  17   3      582.98      594.31     21.26 o 
   1  17   3        3.81        3.81      2.86 o 
   2  17   3      128.01      120.20      8.19 o 
   3  17   3     1475.28     1518.87     60.40 o 
   4  17   3      296.01      306.06     15.21 o 
   5  17   3       15.62       18.56      6.87 o 
   6  17   3        2.65        3.46      5.55 o 
   7  17   3        0.15        3.66      7.08 o 
   8  17   3      223.16      219.50     13.62 o 
  -8  18   3      113.26      129.45     32.18 o 
  -7  18   3      182.28      185.09     12.74 o 
  -6  18   3      690.77      688.02     24.59 o 
  -5  18   3      332.41      347.02     15.21 o 
  -4  18   3        0.85        5.26      4.22 o 
  -3  18   3       12.02       13.66      6.17 o 
  -2  18   3      119.60       99.02     23.29 o 
  -1  18   3      254.29      260.98     11.12 o 
   0  18   3     2639.15     2743.70     55.17 o 
   1  18   3      103.73      104.55     27.23 o 
   2  18   3      893.74      907.25     23.14 o 
   3  18   3       91.54       92.56     23.27 o 
   4  18   3      314.91      327.27     15.52 o 
   5  18   3      319.57      300.46     18.47 o 
   6  18   3       56.79       53.93     17.09 o 
   7  18   3        9.54       11.58      9.20 o 
   8  18   3      382.51      417.50     18.88 o 
  -7  19   3      150.90      157.39     53.32 o 
  -6  19   3      748.31      729.33     37.21 o 
  -5  19   3        0.19        4.19      5.89 o 
  -4  19   3      131.58      117.14     13.34 o 
  -3  19   3       77.88       76.26     24.72 o 
  -2  19   3      274.34      249.19     12.58 o 
  -1  19   3       16.13       15.35      5.65 o 
   0  19   3      113.95      128.72     33.47 o 
   1  19   3      957.24      976.98     24.38 o 
   2  19   3       32.34       32.88      9.38 o 
   3  19   3       11.97       10.01      5.77 o 
   4  19   3        7.38        8.49      7.61 o 
   5  19   3      428.30      412.13     20.78 o 
   6  19   3        1.36        7.25      7.03 o 
   7  19   3     1191.72     1254.67     46.35 o 
  -7  20   3       72.89       45.04     21.20 o 
  -6  20   3      308.07      292.54     18.59 o 
  -5  20   3      787.69      797.15     37.77 o 
  -4  20   3       40.87       45.83     15.27 o 
  -3  20   3        0.49        3.41      5.77 o 
  -2  20   3       40.47       32.52      9.55 o 
  -1  20   3       99.29       89.71     22.16 o 
   0  20   3        3.73        8.92      7.15 o 
   1  20   3     1089.70     1118.64     30.39 o 
   2  20   3       88.48       80.80     18.34 o 
   3  20   3     1229.61     1298.70     37.57 o 
   4  20   3      169.47      184.26     20.97 o 
   5  20   3       62.01       54.53     20.32 o 
   6  20   3      262.24      243.31     14.50 o 
   7  20   3      768.92      736.84     24.04 o 
  -6  21   3     1429.21     1502.50     50.93 o 
  -5  21   3       15.29        9.18      9.48 o 
  -4  21   3      241.18      231.59     14.79 o 
  -3  21   3      334.82      334.57     17.06 o 
  -2  21   3      311.03      342.40     15.87 o 
  -1  21   3       58.87       43.69     12.12 o 
   0  21   3     1468.91     1512.16     35.01 o 
   1  21   3      216.66      197.51     11.91 o 
   2  21   3      109.59      120.01     13.97 o 
   3  21   3      150.25      158.41     20.48 o 
   4  21   3       13.90       13.97      8.24 o 
   5  21   3      278.98      254.38     17.10 o 
   6  21   3      469.59      528.12     24.35 o 
  -6  22   3       19.69       14.94      8.30 o 
  -5  22   3      365.27      375.40     24.41 o 
  -4  22   3     1229.41     1253.78     43.14 o 
  -3  22   3        7.85        5.25      5.00 o 
  -2  22   3      132.91      135.98     11.52 o 
  -1  22   3       24.73       24.54      8.70 o 
   0  22   3      651.01      669.82     23.85 o 
   1  22   3       47.78       36.05     11.13 o 
   2  22   3      803.30      858.57     32.31 o 
   3  22   3      341.09      332.22     16.19 o 
   4  22   3      694.57      716.01     29.80 o 
   5  22   3        1.63        9.60      7.87 o 
   6  22   3     1237.32     1153.11     31.97 o 
  -5  23   3       97.74       82.52     36.78 o 
  -4  23   3       48.32       28.74     18.71 o 
  -3  23   3       29.97       30.13     11.69 o 
  -2  23   3      572.52      603.11     21.46 o 
  -1  23   3      403.66      399.04     20.71 o 
   0  23   3      151.75      149.59     40.18 o 
   1  23   3       54.66       44.80     11.72 o 
   2  23   3       22.35       16.89     10.21 o 
   3  23   3       11.33       10.37      6.28 o 
   4  23   3       82.19       79.24     22.25 o 
   5  23   3       15.53       19.62      8.73 o 
  -4  24   3       13.56       13.48     11.92 o 
  -3  24   3        1.61        5.74      5.86 o 
  -2  24   3       19.82       10.14      5.99 o 
  -1  24   3      328.71      315.98     14.85 o 
   0  24   3      647.14      721.31     24.97 o 
   1  24   3      152.52      170.96     15.47 o 
   2  24   3      356.33      420.38     20.22 o 
   3  24   3      122.34      125.91     43.22 o 
   4  24   3       56.67       37.84     13.92 o 
  -3  25   3      122.44      130.95     16.10 o 
  -2  25   3      419.69      402.16     16.67 o 
  -1  25   3      115.33       82.97     23.88 o 
   0  25   3      365.64      368.50     20.64 o 
   1  25   3      211.78      216.49     14.26 o 
   2  25   3        1.89       11.76      8.48 o 
 -11   0   4      105.04       94.06     47.43 o 
 -10   0   4     1197.72     1165.17     47.47 o 
  -9   0   4     5676.32     5861.27    173.73 o 
  -8   0   4        0.59        7.12     10.58 o 
  -7   0   4       15.51       17.50      7.17 o 
  -6   0   4      174.32      183.87     19.78 o 
  -5   0   4     2062.73     2399.64     50.30 o 
  -4   0   4     2088.07     2163.15    126.18 o 
  -3   0   4     1145.81     1386.42     37.25 o 
  -2   0   4        2.57        2.70      1.27 o 
  -1   0   4        0.49       30.40      2.96 o 
   0   0   4      102.24      143.40      6.43 o 
   1   0   4    22234.46    20200.88   2736.85 o 
   2   0   4     1200.09     1201.45     17.90 o 
   3   0   4      325.52      309.97     14.95 o 
   4   0   4     2597.01     2637.56     33.33 o 
   5   0   4      332.02      261.38     14.52 o 
   6   0   4       27.37       24.20      7.14 o 
   7   0   4     2141.20     2239.43     60.90 o 
   8   0   4      197.00      193.52     17.96 o 
   9   0   4      438.60      510.04     29.07 o 
  10   0   4      313.90      280.84     17.14 o 
  11   0   4       19.59       25.93     16.50 o 
 -11   1   4      235.35      248.52     14.15 o 
 -10   1   4      412.15      399.95     20.26 o 
  -9   1   4     1002.54     1025.03     27.66 o 
  -8   1   4     3304.29     3431.75     61.29 o 
  -7   1   4     1471.95     1552.04     31.46 o 
  -6   1   4      622.45      598.83     17.21 o 
  -5   1   4      401.73      386.62     14.42 o 
  -4   1   4     1693.80     1775.88     41.37 o 
  -3   1   4     6464.52     6240.86     80.18 o 
  -2   1   4      256.36      253.84      6.59 o 
  -1   1   4     4692.46     4185.34     56.05 o 
   0   1   4     7424.87     7289.72     99.21 o 
   1   1   4     2755.02     2819.22     27.98 o 
   2   1   4      414.68      423.88      6.65 o 
   3   1   4      806.75      891.81     17.89 o 
   4   1   4     1724.78     1762.57     16.92 o 
   5   1   4      637.39      642.02     19.77 o 
   6   1   4      368.06      353.28     14.87 o 
   7   1   4       69.23       91.85     17.10 o 
   8   1   4       90.81       81.17     16.11 o 
   9   1   4       52.71       52.38     11.45 o 
  10   1   4        6.68        9.18      7.13 o 
  11   1   4       62.85       77.16     28.02 o 
 -11   2   4        5.62        3.21      5.99 o 
 -10   2   4      789.59      777.52     27.47 o 
  -9   2   4      460.24      466.10     17.66 o 
  -8   2   4      283.15      282.83     11.68 o 
  -7   2   4       21.32       29.99      5.85 o 
  -6   2   4     1043.89     1093.59     20.85 o 
  -5   2   4       69.50       77.18      3.45 o 
  -4   2   4      589.84      635.81     13.81 o 
  -3   2   4      103.47      115.69      4.85 o 
  -2   2   4     2054.62     2000.80     20.69 o 
  -1   2   4     1352.16     1374.41     27.78 o 
   0   2   4      126.40       81.44      3.44 o 
   1   2   4      657.82      668.59     10.10 o 
   2   2   4       42.11       33.65      2.38 o 
   3   2   4     1320.57     1440.19     23.23 o 
   4   2   4     2261.07     2435.94     29.28 o 
   5   2   4       84.40       77.67      5.56 o 
   6   2   4      949.21      902.82     19.58 o 
   7   2   4      568.91      502.16     21.25 o 
   8   2   4       13.44       11.39      5.68 o 
   9   2   4       41.24       37.74     10.46 o 
  10   2   4      221.10      234.23     15.55 o 
  11   2   4        0.03        4.73      8.40 o 
 -11   3   4        2.47       10.53      7.51 o 
 -10   3   4      398.46      388.82     15.60 o 
  -9   3   4        1.83        1.10      7.40 o 
  -8   3   4       97.01       87.74     22.33 o 
  -7   3   4     2410.99     2487.39     50.18 o 
  -6   3   4       51.93       60.21     15.56 o 
  -5   3   4      805.41      841.40     21.67 o 
  -4   3   4     2334.79     2244.84     38.77 o 
  -3   3   4      338.28      296.76      7.90 o 
  -2   3   4     1476.37     1638.30     23.76 o 
  -1   3   4     2398.50     2065.17     27.22 o 
   0   3   4       47.51       61.14      2.70 o 
   1   3   4       65.98       85.95      3.21 o 
   2   3   4     1757.30     1758.36     17.25 o 
   4   3   4      185.67      166.91      6.55 o 
   5   3   4      265.58      266.97      9.32 o 
   6   3   4      860.10      890.67     18.79 o 
   7   3   4       39.88       57.72     11.70 o 
   8   3   4      200.46      180.35     12.37 o 
   9   3   4      551.19      588.75     16.46 o 
  10   3   4     1176.75     1044.78     29.67 o 
  11   3   4      242.61      253.31     15.50 o 
 -11   4   4       19.37       15.59      9.10 o 
 -10   4   4     1093.96     1167.19     57.82 o 
  -9   4   4        7.02        8.35      4.64 o 
  -8   4   4     2559.20     2683.48    114.90 o 
  -7   4   4       13.07       24.41     10.09 o 
  -6   4   4      148.73      150.40      7.16 o 
  -5   4   4      628.95      660.09     17.73 o 
  -4   4   4      368.49      401.90     23.06 o 
  -3   4   4     1068.84     1040.37     15.78 o 
  -2   4   4     3885.62     3894.32     50.59 o 
  -1   4   4      720.41      718.72     12.69 o 
   0   4   4      212.43      266.21      5.05 o 
   1   4   4     1745.52     1918.52     40.94 o 
   2   4   4      448.71      420.81      8.56 o 
   3   4   4     1875.94     2070.71     22.89 o 
   4   4   4        6.02       18.06      5.15 o 
   5   4   4      120.65       92.54      6.45 o 
   6   4   4     1946.59     2079.82     40.02 o 
   7   4   4      788.88      827.90     28.55 o 
   8   4   4      176.87      150.78     24.09 o 
   9   4   4       86.31       67.15     15.99 o 
  10   4   4        1.88        4.93      4.62 o 
  11   4   4       22.35       15.30      9.64 o 
 -11   5   4       51.60       44.23     15.77 o 
 -10   5   4      788.62      856.99     30.77 o 
  -9   5   4      125.30      122.01     26.71 o 
  -8   5   4      164.15      150.54     11.33 o 
  -7   5   4        3.55        2.82      3.96 o 
  -6   5   4       73.48       51.63     12.12 o 
  -5   5   4      106.40       99.54      5.78 o 
  -4   5   4    10056.47     9656.21     84.03 o 
  -3   5   4     3013.82     3079.37     26.97 o 
  -2   5   4     3602.10     3365.70     50.91 o 
  -1   5   4      409.44      468.12      7.55 o 
   0   5   4      777.99      627.46     11.71 o 
   1   5   4      133.21      106.33      3.96 o 
   2   5   4     3796.40     3646.13     56.28 o 
   3   5   4      764.21      831.03     16.49 o 
   4   5   4      239.15      173.94      5.63 o 
   5   5   4      523.67      566.17     14.44 o 
   6   5   4      121.44      124.76      8.42 o 
   7   5   4      203.35      233.85     12.13 o 
   8   5   4      129.06      107.91     25.04 o 
   9   5   4      270.29      305.11     18.49 o 
  10   5   4      345.08      309.58     17.99 o 
  11   5   4      331.52      328.70     18.57 o 
 -11   6   4      143.09      111.50     47.05 o 
 -10   6   4      287.75      279.79     14.10 o 
  -9   6   4      152.63      193.35     17.54 o 
  -8   6   4      405.74      414.61     17.13 o 
  -7   6   4      124.43      122.17      8.24 o 
  -6   6   4      731.77      743.51     26.25 o 
  -5   6   4     1409.71     1422.64     25.50 o 
  -4   6   4       51.44       72.13     11.03 o 
  -3   6   4      130.67      162.30      3.95 o 
  -2   6   4       36.75       20.41      2.58 o 
  -1   6   4     1230.60     1315.79     19.40 o 
   0   6   4       46.17       65.49      3.64 o 
   1   6   4     2227.29     2202.47     30.47 o 
   2   6   4     1192.67     1302.89     26.25 o 
   3   6   4      127.55      126.95      5.06 o 
   4   6   4      264.76      224.56      7.62 o 
   5   6   4       25.85       19.64      8.27 o 
   6   6   4      249.74      263.47      8.43 o 
   7   6   4      769.76      858.81     27.63 o 
   8   6   4     1953.45     1955.34     41.33 o 
   9   6   4       23.36       17.67      7.34 o 
  10   6   4      354.27      366.42     15.00 o 
 -11   7   4      684.03      631.75     25.93 o 
 -10   7   4        8.06       10.06      7.25 o 
  -9   7   4        0.92        5.07      4.77 o 
  -8   7   4      991.16      970.62     40.16 o 
  -7   7   4      281.03      278.32     10.67 o 
  -6   7   4      303.66      271.70      8.12 o 
  -5   7   4     1144.13     1188.55     21.45 o 
  -4   7   4        5.18        5.04      4.19 o 
  -3   7   4     1121.57     1186.93     21.58 o 
  -2   7   4     6000.03     6260.16     89.87 o 
  -1   7   4      100.25       92.50      4.61 o 
   0   7   4     3609.11     3664.19     69.94 o 
   1   7   4     4331.64     4460.93     78.92 o 
   2   7   4       77.30      117.36      8.30 o 
   3   7   4       23.28       45.39      3.76 o 
   4   7   4       22.09       29.47      8.06 o 
   5   7   4     1552.69     1562.08     30.97 o 
   6   7   4     1443.57     1453.05     25.78 o 
   7   7   4      180.23      166.21      9.88 o 
   8   7   4       23.02       35.84      9.59 o 
   9   7   4      216.75      189.05     14.00 o 
  10   7   4       79.92       57.89     18.80 o 
 -10   8   4        0.61        2.25      6.29 o 
  -9   8   4      224.66      229.59     13.97 o 
  -8   8   4       10.72       11.48      5.14 o 
  -7   8   4      253.88      230.78     10.03 o 
  -6   8   4     1360.09     1409.63     20.89 o 
  -5   8   4     1348.59     1366.23     24.42 o 
  -4   8   4      897.06      900.08     16.26 o 
  -3   8   4     3986.40     4245.95     64.59 o 
  -2   8   4       15.08       32.44      6.07 o 
  -1   8   4     1325.66     1220.97     18.57 o 
   0   8   4      515.09      564.58      9.87 o 
   1   8   4     3808.89     3813.78     45.66 o 
   2   8   4     1333.64     1315.70     23.25 o 
   3   8   4       72.67       69.01      3.25 o 
   4   8   4     1835.48     1810.48     29.60 o 
   5   8   4      237.12      181.84      7.48 o 
   6   8   4      202.27      219.82      9.64 o 
   7   8   4        0.37        3.64      5.26 o 
   8   8   4     2425.80     2566.40     57.95 o 
   9   8   4      132.46      111.95     29.19 o 
  10   8   4      288.51      313.84     13.26 o 
 -10   9   4        8.49       11.16     12.28 o 
  -9   9   4        0.95        1.02      6.12 o 
  -8   9   4       37.36       34.94      8.83 o 
  -7   9   4       12.23       16.50      6.15 o 
  -6   9   4      998.54      955.39     25.63 o 
  -5   9   4      817.65      814.61     19.32 o 
  -4   9   4     1241.68     1247.43     23.08 o 
  -3   9   4     4499.24     4553.47     48.76 o 
  -2   9   4     2686.22     3038.49     68.73 o 
  -1   9   4      385.20      330.23      8.96 o 
   0   9   4     3555.55     3562.75     53.45 o 
   1   9   4      618.99      595.31     13.17 o 
   2   9   4     1391.45     1332.37     27.70 o 
   3   9   4      201.54      177.21      6.54 o 
   4   9   4      792.16      774.56     17.98 o 
   5   9   4      702.64      677.83     19.03 o 
   6   9   4     1064.39     1087.60     20.52 o 
   7   9   4      217.21      236.68     10.09 o 
   8   9   4      807.10      816.02     22.36 o 
   9   9   4      436.86      466.83     18.93 o 
  10   9   4      132.28      149.83     20.12 o 
 -10  10   4      422.36      430.06     37.64 o 
  -9  10   4       10.54        6.73      7.00 o 
  -8  10   4        0.72        3.84      5.08 o 
  -7  10   4      642.84      709.89     29.15 o 
  -6  10   4     3228.23     3223.53     51.53 o 
  -5  10   4      754.90      810.75     23.16 o 
  -4  10   4      564.52      548.31     13.90 o 
  -3  10   4     2090.41     2050.97     29.32 o 
  -2  10   4      861.58      908.88     17.98 o 
  -1  10   4       21.62       28.56      7.66 o 
   0  10   4     2348.00     2245.23     36.39 o 
   1  10   4        2.57        1.99      1.49 o 
   2  10   4     1876.43     1903.38     22.99 o 
   3  10   4     7392.94     7092.81    147.42 o 
   4  10   4      106.87      113.30      7.35 o 
   5  10   4     1053.36     1009.27     26.90 o 
   6  10   4      297.41      294.42      9.66 o 
   7  10   4        0.31        4.44      3.13 o 
   8  10   4      899.32      896.92     23.48 o 
   9  10   4      278.61      278.15     13.07 o 
  10  10   4      512.74      482.32     40.55 o 
 -10  11   4       59.81       44.53     24.50 o 
  -9  11   4      177.99      182.80     19.97 o 
  -8  11   4       36.15       35.84     10.84 o 
  -7  11   4        4.13        9.58      5.50 o 
  -6  11   4       98.44      100.08      9.30 o 
  -5  11   4     4104.89     4075.41     74.68 o 
  -4  11   4      306.66      298.05     10.56 o 
  -3  11   4     3478.01     3555.69     75.97 o 
  -2  11   4       71.60       84.96      5.86 o 
  -1  11   4     1193.29     1215.36     20.05 o 
   0  11   4        6.75       14.08      3.93 o 
   1  11   4      343.80      352.95     14.05 o 
   2  11   4      299.04      296.14     10.42 o 
   3  11   4     1642.47     1644.80     25.90 o 
   4  11   4       72.72       77.92      7.68 o 
   5  11   4       17.15       11.22      7.80 o 
   6  11   4      453.81      444.58     14.50 o 
   7  11   4      320.34      293.44      9.51 o 
   8  11   4        4.69        7.39      3.29 o 
   9  11   4      212.60      196.55     13.52 o 
  10  11   4      287.57      307.00     20.60 o 
 -10  12   4      253.22      256.26     35.47 o 
  -9  12   4        3.97        6.91      5.51 o 
  -8  12   4      192.93      184.85     14.69 o 
  -7  12   4        1.94        4.88      5.81 o 
  -6  12   4       50.81       52.54     12.15 o 
  -5  12   4      382.37      353.32     12.04 o 
  -4  12   4      238.47      264.91     10.60 o 
  -3  12   4     2381.18     2608.47     60.70 o 
  -2  12   4      592.65      640.23     15.87 o 
  -1  12   4       50.27       39.00      9.65 o 
   0  12   4        0.39        9.51      3.17 o 
   1  12   4      885.96      888.13     20.68 o 
   2  12   4       16.91       13.10      4.43 o 
   3  12   4      525.07      478.50     14.76 o 
   4  12   4      272.60      260.02      9.12 o 
   5  12   4     1123.96     1092.86     22.46 o 
   6  12   4       30.75       17.55      4.18 o 
   7  12   4       15.47       11.37      6.20 o 
   8  12   4      142.35      116.35     30.65 o 
   9  12   4        3.62        3.92      6.91 o 
  -9  13   4      592.61      612.01     30.00 o 
  -8  13   4      884.92      898.12     31.63 o 
  -7  13   4      127.77      126.22     17.09 o 
  -6  13   4      234.25      191.77     11.73 o 
  -5  13   4     2114.50     2146.24     46.26 o 
  -4  13   4     2541.33     2483.02     46.09 o 
  -3  13   4      319.51      308.76      8.58 o 
  -2  13   4        0.12        2.86      3.40 o 
  -1  13   4      800.68      861.69     20.56 o 
   0  13   4      525.33      547.06     14.56 o 
   1  13   4     2010.19     2024.98     34.57 o 
   2  13   4     2401.34     2548.33     41.23 o 
   3  13   4     2372.71     2489.15     73.43 o 
   4  13   4       41.82       43.29      9.98 o 
   5  13   4     1856.67     1865.92     43.18 o 
   6  13   4       62.25       60.42     15.03 o 
   7  13   4      187.83      164.88     10.61 o 
   8  13   4     1741.59     1729.28     52.61 o 
   9  13   4        0.03        7.11      6.12 o 
  -9  14   4      148.40      107.26     42.93 o 
  -8  14   4      124.60      115.35     34.38 o 
  -7  14   4      285.61      301.08     16.63 o 
  -6  14   4      188.28      195.63     10.83 o 
  -5  14   4       12.17        8.95      5.79 o 
  -4  14   4       34.31       29.62     10.10 o 
  -3  14   4       14.30       11.17      3.75 o 
  -2  14   4     1052.44     1109.67     22.09 o 
  -1  14   4      680.09      654.41     18.57 o 
   0  14   4     2034.66     2043.47     35.58 o 
   1  14   4      226.83      273.00      9.95 o 
   2  14   4      369.55      362.33     12.78 o 
   3  14   4      306.84      324.50     10.66 o 
   4  14   4     1132.07     1097.96     27.45 o 
   5  14   4      832.66      842.26     30.06 o 
   6  14   4      437.79      418.93     15.23 o 
   7  14   4      172.36      174.45     13.27 o 
   8  14   4        0.11        2.92      6.03 o 
   9  14   4      232.34      213.94     17.44 o 
  -9  15   4      168.54      192.39     19.94 o 
  -8  15   4      307.61      301.27     18.30 o 
  -7  15   4       23.51       17.55      8.20 o 
  -6  15   4      823.30      840.20     24.23 o 
  -5  15   4      548.93      542.65     23.11 o 
  -4  15   4      694.75      783.43     25.28 o 
  -3  15   4      227.12      213.87      9.04 o 
  -2  15   4      292.38      265.02     10.34 o 
  -1  15   4      335.15      341.69     11.20 o 
   0  15   4      537.86      498.99     15.63 o 
   1  15   4      223.22      231.86      8.00 o 
   2  15   4     1932.22     2009.09     39.58 o 
   3  15   4        0.61        3.65      4.47 o 
   4  15   4     1494.00     1393.81     31.77 o 
   5  15   4      514.81      521.51     19.71 o 
   6  15   4        1.42       -0.73      6.62 o 
   7  15   4      649.58      661.92     22.17 o 
   8  15   4      107.42      150.22     15.23 o 
   9  15   4       28.09       13.07     10.40 o 
  -8  16   4      155.17      132.44     17.69 o 
  -7  16   4       13.67       15.82      6.72 o 
  -6  16   4     1182.29     1132.12     28.61 o 
  -5  16   4       84.43       79.02     22.14 o 
  -4  16   4       10.99       15.18      5.57 o 
  -3  16   4     1386.85     1458.56     29.40 o 
  -2  16   4     2850.70     2984.20     57.80 o 
  -1  16   4       32.00       35.10      9.12 o 
   0  16   4      854.89      851.73     26.77 o 
   1  16   4      892.98      886.69     26.23 o 
   2  16   4       46.53       30.95      9.02 o 
   3  16   4       16.83       18.36      7.08 o 
   4  16   4       43.35       50.08     11.30 o 
   5  16   4      198.56      194.38      9.52 o 
   6  16   4     1617.92     1581.16     60.25 o 
   7  16   4      514.30      535.77     18.12 o 
   8  16   4      795.55      766.62     22.56 o 
  -8  17   4       60.87       62.96     23.99 o 
  -7  17   4        0.89        6.86      6.26 o 
  -6  17   4      816.90      772.41     26.54 o 
  -5  17   4      140.38      137.53     33.11 o 
  -4  17   4      368.96      398.40     16.19 o 
  -3  17   4      237.36      239.85      9.20 o 
  -2  17   4      347.87      333.01     12.05 o 
  -1  17   4      538.69      574.96     18.06 o 
   0  17   4     2674.38     2744.26     50.22 o 
   1  17   4       56.12       56.56     12.69 o 
   2  17   4      937.52     1000.33     20.90 o 
   3  17   4      235.05      234.63     10.95 o 
   4  17   4      105.01       89.61     18.43 o 
   5  17   4       50.46       36.55     10.65 o 
   6  17   4      130.81       90.10     23.75 o 
   7  17   4        0.15        3.77      6.61 o 
   8  17   4       50.50       48.48     20.71 o 
  -8  18   4      207.51      184.72     48.97 o 
  -7  18   4       14.70       11.07      9.07 o 
  -6  18   4      590.57      633.85     21.38 o 
  -5  18   4        1.06        1.79      5.94 o 
  -4  18   4      124.75      111.29     31.64 o 
  -3  18   4       23.57       15.41      6.17 o 
  -2  18   4      282.07      296.99     11.02 o 
  -1  18   4      420.59      405.76     15.15 o 
   0  18   4      362.57      354.69     12.94 o 
   1  18   4     1938.04     1929.33     37.36 o 
   2  18   4        4.84        2.05      3.94 o 
   3  18   4       40.73       24.64      8.09 o 
   4  18   4     1802.53     1872.26     46.64 o 
   5  18   4      246.89      243.06     15.80 o 
   6  18   4      339.22      370.29     18.80 o 
   7  18   4       84.14       69.84     23.57 o 
  -7  19   4      286.89      276.89     18.84 o 
  -6  19   4       71.90       59.97     14.31 o 
  -5  19   4        3.91        5.42      4.06 o 
  -4  19   4       49.89       46.46     16.71 o 
  -3  19   4      135.80      148.64     13.45 o 
  -2  19   4     1719.29     1844.57     56.09 o 
  -1  19   4      493.23      523.22     19.88 o 
   0  19   4     3743.34     3827.75     67.24 o 
   1  19   4      102.58      111.83     25.97 o 
   2  19   4      128.68      136.33     31.79 o 
   3  19   4        3.81        4.83      6.56 o 
   4  19   4     1075.15     1001.38     37.77 o 
   5  19   4     1193.90     1281.68     46.54 o 
   6  19   4      445.12      401.95     25.95 o 
   7  19   4       35.56       26.45     10.47 o 
  -7  20   4       11.81       10.24     11.59 o 
  -6  20   4      129.00      111.02     33.75 o 
  -5  20   4      185.40      137.73     43.40 o 
  -4  20   4      163.52      160.27     18.61 o 
  -3  20   4      699.94      709.46     23.93 o 
  -2  20   4       53.75       65.41     18.87 o 
  -1  20   4       30.46       32.31      9.76 o 
   0  20   4      155.74      136.85     15.13 o 
   1  20   4     2720.65     2859.61     57.34 o 
   2  20   4       21.18       13.55      9.73 o 
   3  20   4        7.32       16.75      8.46 o 
   4  20   4     1268.21     1315.40     42.37 o 
   5  20   4      249.52      224.83     25.15 o 
   6  20   4       46.64       31.08      9.90 o 
  -6  21   4       34.69       37.63     16.93 o 
  -5  21   4      143.37      154.81     45.07 o 
  -4  21   4      295.30      300.83     16.96 o 
  -3  21   4      637.97      664.02     22.63 o 
  -2  21   4      136.31      122.10     37.39 o 
  -1  21   4     1106.99     1130.62     37.43 o 
   0  21   4       59.53       59.10     21.10 o 
   1  21   4        3.21        2.59      7.21 o 
   2  21   4      295.80      317.25     19.19 o 
   3  21   4       36.08       47.39     16.94 o 
   4  21   4        8.96        2.61      7.28 o 
   5  21   4      179.39      199.72     19.93 o 
   6  21   4      159.16      147.07     44.16 o 
  -5  22   4      123.88      110.93     40.95 o 
  -4  22   4      466.27      428.98     20.24 o 
  -3  22   4       30.14       26.30     11.82 o 
  -2  22   4      696.75      756.23     27.59 o 
  -1  22   4      672.26      630.96     21.12 o 
   0  22   4      528.73      519.65     20.21 o 
   1  22   4      304.79      312.13     14.83 o 
   2  22   4      700.56      699.31     44.10 o 
   3  22   4      224.84      236.44     18.47 o 
   4  22   4      826.32      837.42     29.39 o 
   5  22   4       85.07       73.06     27.29 o 
  -5  23   4       37.85       36.38     15.90 o 
  -4  23   4      202.20      164.08     22.34 o 
  -3  23   4      275.43      297.35     17.47 o 
  -2  23   4      601.68      627.25     24.66 o 
  -1  23   4     1800.79     1854.09     42.41 o 
   0  23   4      104.11       83.51     27.16 o 
   1  23   4       16.98       27.41     13.04 o 
   2  23   4       83.25       67.08     24.26 o 
   3  23   4       86.80       61.49     20.75 o 
   4  23   4        7.71        1.56      8.42 o 
  -3  24   4        2.08        4.32      6.63 o 
  -2  24   4       16.43       15.31      6.89 o 
  -1  24   4      127.39      117.61     18.48 o 
   0  24   4      396.32      405.67     15.55 o 
   1  24   4      185.99      183.44     17.67 o 
   2  24   4        6.71       15.57      8.62 o 
   3  24   4       45.09       46.60     17.19 o 
  -2  25   4       43.20       33.33     13.92 o 
  -1  25   4       18.40       11.77      7.14 o 
   0  25   4        3.10        8.46      6.54 o 
   1  25   4      108.16       92.50     34.70 o 
   2  25   4      436.08      447.04     21.34 o 
 -11   1   5       11.74       13.27      7.42 o 
 -10   1   5      177.12      168.78     12.30 o 
  -9   1   5      537.92      525.47     17.79 o 
  -8   1   5      221.28      238.56     14.65 o 
  -7   1   5      866.95      864.05     31.39 o 
  -6   1   5      210.99      242.04     10.59 o 
  -5   1   5     1151.16     1128.54     21.61 o 
  -4   1   5     2460.94     2587.00     75.26 o 
  -3   1   5      787.08      716.22     13.96 o 
  -2   1   5     4031.18     3795.08     33.60 o 
  -1   1   5     2369.71     2462.03     44.76 o 
   0   1   5      769.96      746.46     11.01 o 
   1   1   5      198.79      144.02      4.42 o 
   2   1   5       59.01       59.70      2.62 o 
   3   1   5       51.08       60.88      2.26 o 
   4   1   5     3202.80     3233.72     39.44 o 
   5   1   5     2168.48     2144.73     40.23 o 
   6   1   5      263.37      236.96     10.57 o 
   7   1   5       40.98       54.75     14.26 o 
   8   1   5      492.11      502.72     20.06 o 
   9   1   5       60.39       68.51     15.80 o 
  10   1   5      132.95      144.90     13.56 o 
  11   1   5      756.23      770.76     23.11 o 
 -11   2   5      137.01      103.76     35.42 o 
 -10   2   5      927.51      960.65     30.36 o 
  -9   2   5        2.63        6.03      4.69 o 
  -8   2   5      183.72      195.74     14.08 o 
  -7   2   5        0.08        3.20      4.14 o 
  -6   2   5       10.75       10.17      4.75 o 
  -5   2   5     1614.84     1695.12     34.06 o 
  -4   2   5    12480.04    12481.25    136.52 o 
  -3   2   5     2275.15     2066.76     33.24 o 
  -2   2   5     1777.51     1919.29     29.93 o 
  -1   2   5     1560.56     1556.53     22.41 o 
   0   2   5      307.32      316.87      6.36 o 
   1   2   5     5688.35     5668.58     84.70 o 
   2   2   5       37.46       30.32      2.89 o 
   3   2   5     5025.02     4970.12     48.53 o 
   4   2   5      416.30      400.18     14.47 o 
   5   2   5     2685.55     2776.69     54.71 o 
   6   2   5     3090.67     3378.20     59.44 o 
   7   2   5       58.81       54.31     12.90 o 
   8   2   5       23.29       19.50      6.47 o 
   9   2   5      511.05      537.73     21.15 o 
  10   2   5       22.67       20.81     10.85 o 
 -11   3   5      141.95      107.53     36.79 o 
 -10   3   5      203.34      188.60     13.75 o 
  -9   3   5      117.14      123.74     14.39 o 
  -8   3   5      938.49      882.24     22.63 o 
  -7   3   5       37.40       50.57     11.90 o 
  -6   3   5        1.38        1.54      4.24 o 
  -5   3   5      135.21      154.52      7.50 o 
  -4   3   5     2837.99     2918.67     84.12 o 
  -3   3   5      450.04      457.90      9.88 o 
  -2   3   5      117.52      150.13      4.74 o 
  -1   3   5     2660.49     2694.34     41.37 o 
   0   3   5      816.98      895.88     13.80 o 
   1   3   5     2148.08     2473.03     32.55 o 
   2   3   5      204.47      214.67      7.65 o 
   3   3   5     1388.13     1515.23     26.02 o 
   4   3   5      436.19      436.41     12.62 o 
   5   3   5     1628.10     1629.06     34.48 o 
   6   3   5     1830.89     1813.30     36.30 o 
   7   3   5      422.28      452.00     18.23 o 
   8   3   5       81.45       79.78     20.05 o 
   9   3   5      183.09      150.29     18.01 o 
  10   3   5      418.39      399.86     17.05 o 
 -11   4   5     1383.65     1305.00     27.46 o 
 -10   4   5     1234.78     1244.67     37.18 o 
  -9   4   5       77.05       64.15     18.29 o 
  -8   4   5      242.31      235.13     12.95 o 
  -7   4   5      294.96      275.17     10.51 o 
  -6   4   5     2499.39     2571.86     48.62 o 
  -5   4   5      111.69      131.42      7.40 o 
  -4   4   5      356.54      381.72     11.89 o 
  -3   4   5      976.08     1131.81     27.80 o 
  -2   4   5     1440.81     1452.86     33.87 o 
  -1   4   5      189.89      228.75      9.49 o 
   0   4   5     2834.65     2498.63     23.60 o 
   1   4   5       27.10       33.31      2.62 o 
   2   4   5      728.87      711.39     17.82 o 
   3   4   5     1640.95     1514.03     40.07 o 
   4   4   5      153.02      117.09      5.88 o 
   5   4   5      423.45      402.56     15.85 o 
   6   4   5     9436.09     9188.28    148.31 o 
   7   4   5       23.63       28.95      7.08 o 
   8   4   5        0.28        6.40      4.03 o 
   9   4   5      316.14      317.57     17.19 o 
  10   4   5       28.11       23.01     10.00 o 
 -11   5   5      603.38      581.18     26.25 o 
 -10   5   5      174.83      172.01     16.61 o 
  -9   5   5      125.49      122.46     27.95 o 
  -8   5   5     1071.16     1108.20     37.11 o 
  -7   5   5        4.00        9.62      3.87 o 
  -6   5   5      250.85      238.45      8.89 o 
  -5   5   5     1022.37     1015.21     35.81 o 
  -4   5   5      707.71      772.33     19.73 o 
  -3   5   5      793.23      796.42     15.04 o 
  -2   5   5     3425.11     3485.72     52.66 o 
  -1   5   5      412.91      390.67      8.61 o 
   0   5   5     4304.14     4526.22     72.08 o 
   1   5   5     7838.29     8430.21     66.09 o 
   2   5   5        7.34       32.57      2.84 o 
   3   5   5       46.09       18.25     22.83 o 
   4   5   5      529.97      632.38     17.14 o 
   5   5   5      897.63      889.02     15.48 o 
   6   5   5       39.22       63.89     14.95 o 
   7   5   5       56.38       37.20      9.50 o 
   8   5   5      718.25      644.11     19.42 o 
   9   5   5      607.22      615.74     22.50 o 
  10   5   5      154.13      101.01     32.61 o 
 -10   6   5        5.49        6.82      5.77 o 
  -9   6   5      782.39      812.94     26.98 o 
  -8   6   5      214.10      206.34     10.67 o 
  -7   6   5        0.57        4.99      3.94 o 
  -6   6   5      781.92      846.89     25.69 o 
  -5   6   5        0.63        3.26      2.30 o 
  -4   6   5       60.77      104.84      4.93 o 
  -3   6   5      501.99      448.77     10.17 o 
  -2   6   5     2112.56     2176.81     33.14 o 
  -1   6   5        8.27        7.68      2.07 o 
   0   6   5      201.88      188.34      6.45 o 
   1   6   5      534.07      564.07     11.65 o 
   2   6   5     5918.85     5730.13    132.31 o 
   3   6   5     1202.66     1421.89     17.64 o 
   4   6   5     1395.10     1454.29     25.22 o 
   5   6   5     1347.34     1269.37     23.83 o 
   6   6   5      947.52      900.42     29.93 o 
   7   6   5        0.94        1.20      4.55 o 
   8   6   5       45.66       47.48     10.15 o 
   9   6   5        2.43        9.34      4.05 o 
  10   6   5      519.40      543.72     19.32 o 
 -10   7   5      282.06      287.67     14.80 o 
  -9   7   5       84.08       73.33     19.18 o 
  -8   7   5      699.13      701.34     22.87 o 
  -7   7   5      433.15      463.35     17.26 o 
  -6   7   5     1162.04     1126.00     36.38 o 
  -5   7   5     1202.70     1207.14     30.72 o 
  -4   7   5       20.31       28.38      8.49 o 
  -3   7   5      312.35      350.78      9.71 o 
  -2   7   5      478.15      440.90      9.81 o 
  -1   7   5      480.65      576.32     11.73 o 
   0   7   5       78.00      103.16      4.01 o 
   1   7   5     6014.27     6004.05     79.11 o 
   2   7   5     1427.00     1550.22     25.77 o 
   3   7   5      971.92     1014.56     17.32 o 
   4   7   5       10.29       17.96      4.66 o 
   5   7   5        0.05        2.75      3.95 o 
   6   7   5       23.53       20.57      7.17 o 
   7   7   5      267.76      288.05     18.83 o 
   8   7   5     2288.04     2223.58     50.21 o 
   9   7   5       30.11       32.30     13.31 o 
  10   7   5      260.94      263.61     16.83 o 
 -10   8   5        6.99        3.79      5.61 o 
  -9   8   5        4.30        5.17      5.37 o 
  -8   8   5     1004.43     1102.02     29.03 o 
  -7   8   5       80.27       89.40     23.79 o 
  -6   8   5      789.30      805.86     27.49 o 
  -5   8   5       43.12       52.14     11.67 o 
  -4   8   5       37.17       51.41      6.70 o 
  -3   8   5      603.71      624.54     14.53 o 
  -2   8   5      433.30      424.13      9.60 o 
  -1   8   5     6320.20     6631.43     67.50 o 
   0   8   5     2641.66     2703.48     25.31 o 
   1   8   5     2256.59     2250.80     26.48 o 
   2   8   5        0.12        2.26      1.99 o 
   3   8   5      198.14      263.39      8.78 o 
   4   8   5      167.57      150.93      6.98 o 
   5   8   5      269.25      249.88      7.95 o 
   6   8   5       49.02       55.40     11.00 o 
   7   8   5     1307.23     1281.51     33.17 o 
   8   8   5       48.41       37.05     11.33 o 
   9   8   5      118.54      116.47     31.46 o 
  10   8   5      733.53      726.48     23.98 o 
 -10   9   5        4.64        9.44      8.59 o 
  -9   9   5      212.34      237.01     20.70 o 
  -8   9   5        2.14        5.29      5.36 o 
  -7   9   5      123.73      119.68      9.94 o 
  -6   9   5        0.31        0.75      3.76 o 
  -5   9   5      355.15      366.90     12.01 o 
  -4   9   5      783.60      729.89     19.52 o 
  -3   9   5      603.44      523.17     11.71 o 
  -2   9   5        8.77       14.01      3.91 o 
  -1   9   5     1910.03     1746.88     26.79 o 
   0   9   5     1635.51     1704.76     20.96 o 
   1   9   5      624.49      655.85     14.95 o 
   2   9   5     1100.72     1085.72     15.44 o 
   3   9   5      558.52      575.98     14.63 o 
   4   9   5       68.84       68.07      6.93 o 
   5   9   5      192.45      170.80      7.11 o 
   6   9   5        1.44       -1.06      5.61 o 
   7   9   5      737.73      761.71     20.92 o 
   8   9   5       39.89       30.03      8.27 o 
   9   9   5      106.72       94.59     28.67 o 
  10   9   5      236.17      242.19     14.94 o 
 -10  10   5       96.75       69.73     25.28 o 
  -9  10   5      483.02      484.39     21.46 o 
  -8  10   5        0.06        8.73      8.29 o 
  -7  10   5      223.08      215.40     15.75 o 
  -6  10   5      585.98      507.30     24.72 o 
  -5  10   5      140.76      165.46      9.20 o 
  -4  10   5      369.04      342.18     13.40 o 
  -3  10   5       56.06       72.55     11.02 o 
  -2  10   5      540.47      586.41     16.43 o 
  -1  10   5      597.41      688.33     23.71 o 
   0  10   5      271.19      295.21      9.97 o 
   1  10   5      382.02      396.69     12.11 o 
   2  10   5      104.45      134.39      4.75 o 
   3  10   5      178.04      179.59      9.97 o 
   4  10   5      224.78      202.58      7.31 o 
   5  10   5      151.88      139.86      9.82 o 
   6  10   5      987.20      910.18     20.21 o 
   7  10   5       33.99       30.17      7.29 o 
   8  10   5      470.92      486.81     18.86 o 
   9  10   5       35.05       23.75      7.29 o 
  10  10   5       64.94       50.09     14.25 o 
 -10  11   5      108.86       93.81     41.67 o 
  -9  11   5      429.39      426.17     21.16 o 
  -8  11   5       48.94       44.43     15.41 o 
  -7  11   5      479.99      472.81     19.26 o 
  -6  11   5      340.51      385.13     21.04 o 
  -5  11   5     1562.87     1515.21     32.16 o 
  -4  11   5     2059.56     2041.98     39.33 o 
  -3  11   5     1293.19     1326.92     24.03 o 
  -2  11   5      225.36      234.75      8.52 o 
  -1  11   5      849.90      869.04     21.03 o 
   0  11   5     4555.21     4525.07     68.51 o 
   1  11   5     1180.21     1201.39     23.18 o 
   2  11   5     1104.97     1105.71     17.54 o 
   4  11   5      116.76      123.82      9.23 o 
   5  11   5     1070.10     1145.59     24.78 o 
   6  11   5       64.90       47.25     10.14 o 
   7  11   5       51.43       57.83     14.10 o 
   8  11   5       18.42       17.88      6.24 o 
   9  11   5     1019.68     1092.26     28.85 o 
  -9  12   5      182.10      188.19     15.57 o 
  -8  12   5     1111.06     1179.02     40.15 o 
  -7  12   5      534.47      503.05     17.43 o 
  -6  12   5     1935.58     2018.20     55.21 o 
  -5  12   5      641.38      702.37     22.97 o 
  -4  12   5     1857.99     1797.40     37.99 o 
  -3  12   5      905.36      967.80     21.66 o 
  -2  12   5        7.92        6.70      3.72 o 
  -1  12   5     5647.46     5575.89    120.05 o 
   0  12   5     1224.50     1211.46     28.71 o 
   1  12   5     3044.73     2942.41     45.69 o 
   3  12   5      542.94      540.97     18.90 o 
   4  12   5      126.19      116.52     10.19 o 
   5  12   5     1565.32     1570.43     35.29 o 
   6  12   5        0.10        1.49      5.34 o 
   7  12   5      603.15      674.41     23.66 o 
   8  12   5      148.74      182.64     19.23 o 
   9  12   5       22.37       12.73      5.62 o 
  -9  13   5       20.58       19.76      8.91 o 
  -8  13   5      296.48      271.94     42.79 o 
  -7  13   5      368.20      374.91     16.19 o 
  -6  13   5       82.83       81.86     19.19 o 
  -5  13   5      150.08      139.53      9.57 o 
  -4  13   5       65.42       56.09     15.76 o 
  -3  13   5        3.83        7.89      3.85 o 
  -2  13   5      320.53      327.71     11.09 o 
  -1  13   5     1278.90     1284.55     24.17 o 
   0  13   5      255.73      287.11      8.68 o 
   1  13   5        6.34       10.75      4.66 o 
   2  13   5       15.37       19.12      5.85 o 
   3  13   5      436.92      393.99     14.87 o 
   4  13   5       95.01       87.56     19.98 o 
   5  13   5       43.04       42.51     10.74 o 
   6  13   5        0.81        6.00      4.72 o 
   7  13   5       29.32       22.91      9.56 o 
   8  13   5      169.07      177.79     12.50 o 
   9  13   5       64.83       36.09     13.38 o 
  -9  14   5      577.24      538.85     23.94 o 
  -8  14   5      310.38      315.68     20.34 o 
  -7  14   5      282.65      269.34     16.77 o 
  -6  14   5      241.89      257.01     13.10 o 
  -5  14   5        5.14        3.97      4.16 o 
  -4  14   5       16.19       15.52      6.24 o 
  -3  14   5       98.17      122.74      7.60 o 
  -2  14   5      383.65      348.90     14.75 o 
  -1  14   5     1869.74     1844.11     31.78 o 
   0  14   5      242.48      232.39      8.58 o 
   1  14   5      162.62      167.77      7.02 o 
   2  14   5     2532.09     2548.63     52.95 o 
   3  14   5      497.98      484.63     18.98 o 
   4  14   5      549.31      550.50     28.79 o 
   5  14   5     1084.65     1138.52     27.52 o 
   6  14   5      529.06      482.64     15.41 o 
   7  14   5     1311.78     1360.55     36.62 o 
   8  14   5      324.44      343.91     16.23 o 
   9  14   5      177.09      205.70     17.02 o 
  -9  15   5      654.46      709.35     58.08 o 
  -8  15   5      495.53      467.38     19.89 o 
  -7  15   5      280.02      244.68     19.34 o 
  -6  15   5      549.58      513.49     15.26 o 
  -5  15   5      729.57      685.49     24.27 o 
  -4  15   5      242.68      232.62     10.15 o 
  -3  15   5      569.69      501.66     16.35 o 
  -2  15   5      468.07      452.26     15.87 o 
  -1  15   5      949.20      919.49     27.06 o 
   0  15   5     1043.20     1022.06     21.24 o 
   1  15   5      655.45      693.39     21.78 o 
   2  15   5     5887.86     5899.95    105.79 o 
   3  15   5       45.73       37.80     19.10 o 
   4  15   5      199.09      206.08     13.83 o 
   5  15   5       13.31        7.35      5.01 o 
   6  15   5       36.67       27.93      9.74 o 
   7  15   5      237.82      221.20     11.54 o 
   8  15   5      880.69      890.83     30.83 o 
  -8  16   5      286.57      254.02     15.14 o 
  -7  16   5     1359.93     1411.67     56.71 o 
  -6  16   5      561.22      527.72     20.43 o 
  -5  16   5      159.84      155.12     10.52 o 
  -4  16   5       35.91       43.82     12.36 o 
  -3  16   5      134.35      156.60     12.66 o 
  -2  16   5     1081.88     1039.66     33.12 o 
  -1  16   5      320.58      324.37     10.24 o 
   0  16   5      362.75      354.86     10.23 o 
   1  16   5      203.11      166.60      8.21 o 
   2  16   5     1704.79     1658.59     40.38 o 
   3  16   5        1.43        4.62      4.55 o 
   4  16   5      412.44      406.93     16.74 o 
   5  16   5      130.52      125.04     15.02 o 
   6  16   5      471.80      435.04     20.52 o 
   7  16   5       35.38       23.85     10.86 o 
   8  16   5       46.27       51.91     20.92 o 
  -8  17   5       37.18       35.98     15.01 o 
  -7  17   5      258.42      242.20     17.88 o 
  -6  17   5      761.46      795.06     25.25 o 
  -5  17   5       42.20       32.61     11.04 o 
  -4  17   5      153.43      150.74     14.30 o 
  -3  17   5      759.56      763.91     25.78 o 
  -2  17   5      511.22      462.11     14.82 o 
  -1  17   5      308.42      318.48     11.42 o 
   0  17   5       30.13       24.56      8.39 o 
   1  17   5       16.14       13.66      6.21 o 
   2  17   5      717.38      697.05     22.88 o 
   3  17   5       15.09       14.82      5.83 o 
   4  17   5      241.99      231.97     12.00 o 
   5  17   5      572.93      593.61     23.69 o 
   8  17   5       69.43       50.04     26.88 o 
  -7  18   5      288.15      285.00     19.24 o 
  -6  18   5       31.92       19.53      7.23 o 
  -5  18   5      383.96      372.00     16.57 o 
  -4  18   5      266.02      253.42     11.67 o 
  -3  18   5     1119.11     1120.73     30.50 o 
  -2  18   5      100.65       95.75     18.51 o 
  -1  18   5        0.04        1.59      4.18 o 
   0  18   5      291.20      288.91     10.48 o 
   1  18   5       78.63       89.68     11.13 o 
   2  18   5      163.35      169.79     12.57 o 
   3  18   5      124.05      141.80     29.83 o 
   4  18   5     1192.13     1217.19     35.92 o 
   5  18   5       41.44       37.08     11.18 o 
   6  18   5       66.44       60.40     17.14 o 
   7  18   5        1.45        4.69      6.98 o 
  -7  19   5       91.83       67.53     27.83 o 
  -6  19   5        3.08        5.60      6.05 o 
  -5  19   5      461.91      495.13     17.00 o 
  -4  19   5       39.25       42.69     14.02 o 
  -3  19   5       24.79       27.12     11.96 o 
  -2  19   5     1233.87     1291.12     28.00 o 
  -1  19   5      240.96      223.45     10.35 o 
   0  19   5        9.69       15.22      5.29 o 
   1  19   5        1.87        4.68      4.35 o 
   2  19   5       58.15       42.76     14.50 o 
   3  19   5       22.79       27.86     12.18 o 
   4  19   5       79.47       71.59     21.43 o 
   5  19   5      273.36      248.96     22.63 o 
   6  19   5      321.31      319.67     26.75 o 
   7  19   5      237.38      240.63     15.28 o 
  -6  20   5        6.21       11.88      7.40 o 
  -5  20   5        0.83        4.95      8.48 o 
  -4  20   5      868.92      845.30     41.78 o 
  -3  20   5       64.04       53.98     18.07 o 
  -2  20   5     1914.70     1954.69     52.35 o 
  -1  20   5        2.96        2.31      5.00 o 
   0  20   5      232.00      259.88     12.17 o 
   1  20   5       55.28       32.92     12.37 o 
   2  20   5      250.24      266.44     16.08 o 
   3  20   5      795.51      767.94     32.04 o 
   4  20   5       65.53       67.66     28.06 o 
   5  20   5       47.73       50.75     13.28 o 
   6  20   5       11.88        4.74      8.50 o 
  -6  21   5       17.07       15.07      9.66 o 
  -5  21   5      945.15     1034.27     41.14 o 
  -4  21   5       51.69       34.32     14.00 o 
  -3  21   5      111.57      161.75     52.77 o 
  -2  21   5      990.49     1059.87     34.88 o 
  -1  21   5      363.57      377.19     17.11 o 
   0  21   5       39.53       38.65     10.99 o 
   1  21   5       33.58       50.36     15.08 o 
   2  21   5      528.71      515.86     23.84 o 
   3  21   5       59.12       51.91     14.32 o 
   4  21   5      802.26      786.82     29.79 o 
   5  21   5      631.91      706.41     28.43 o 
  -5  22   5       18.22       18.53     12.78 o 
  -4  22   5      819.77      855.03     30.38 o 
  -3  22   5     1907.12     1891.50     45.63 o 
  -2  22   5      309.36      295.77     13.77 o 
  -1  22   5      709.98      759.72     25.82 o 
   0  22   5       51.76       38.16     11.69 o 
   1  22   5      368.36      387.55     19.42 o 
   2  22   5        7.31       14.05     10.60 o 
   3  22   5      740.34      783.45     28.84 o 
   4  22   5       22.14       21.49     12.24 o 
   5  22   5       32.72       32.86     15.59 o 
  -4  23   5       47.14       41.75     16.56 o 
  -3  23   5       84.48       52.67     22.41 o 
  -2  23   5      253.58      220.66     13.18 o 
  -1  23   5      113.31      105.72     30.97 o 
   0  23   5       31.39       17.80      6.49 o 
   1  23   5       15.06       14.63     12.94 o 
   2  23   5        7.00        9.57      8.55 o 
   3  23   5      312.81      305.35     28.69 o 
   4  23   5       39.94       36.30     19.40 o 
  -3  24   5       67.83       56.41     23.92 o 
  -2  24   5       28.08       26.84     12.33 o 
  -1  24   5       60.49       58.27     18.71 o 
   0  24   5        1.40        3.61      9.14 o 
   1  24   5       36.76       30.43     12.35 o 
   2  24   5      293.25      310.49     20.72 o 
 -11   0   6      802.09      849.93     70.60 o 
 -10   0   6      145.16      106.51     40.09 o 
  -9   0   6        0.02        4.13      6.22 o 
  -8   0   6     1214.67     1291.04     42.44 o 
  -7   0   6       67.12       79.18     26.84 o 
  -6   0   6     1722.34     1850.27     85.78 o 
  -5   0   6      106.52       83.00     37.05 o 
  -4   0   6     1189.55     1231.49     68.67 o 
  -3   0   6       16.30        5.99      3.09 o 
  -2   0   6      130.70      116.50      6.17 o 
  -1   0   6     2072.95     2171.34     29.58 o 
   0   0   6       12.07       13.77      3.78 o 
   1   0   6      807.27      909.87     24.81 o 
   2   0   6     6710.58     6268.89     71.35 o 
   3   0   6     1542.37     1890.44     27.75 o 
   4   0   6     1400.98     1390.26     40.02 o 
   5   0   6       31.93       27.16     10.02 o 
   6   0   6      809.22      870.31     57.18 o 
   7   0   6      773.55      765.22     27.12 o 
   8   0   6     3009.01     2849.02     91.22 o 
   9   0   6        0.28        6.66     10.47 o 
  10   0   6     1129.21     1228.67     48.75 o 
 -11   1   6      144.40      117.60     50.55 o 
 -10   1   6       59.04       67.78     21.92 o 
  -9   1   6        0.22        4.10      6.71 o 
  -8   1   6       19.44       18.12      8.32 o 
  -7   1   6      397.81      390.91     26.45 o 
  -6   1   6     3690.46     3801.33     66.71 o 
  -5   1   6       38.20       33.91      8.25 o 
  -4   1   6     1295.00     1331.09     24.79 o 
  -3   1   6      215.63      251.08      9.14 o 
  -2   1   6       29.66       32.63      2.84 o 
  -1   1   6      342.60      359.64     12.28 o 
   0   1   6      491.92      573.28     12.79 o 
   1   1   6      801.33      781.14     12.81 o 
   2   1   6     2047.04     1984.82     24.99 o 
   3   1   6      140.25      211.62      7.86 o 
   4   1   6       30.12       30.36      8.49 o 
   5   1   6      111.80      102.04     23.66 o 
   6   1   6       37.18       27.74      6.54 o 
   7   1   6       42.92       57.10     10.33 o 
   8   1   6       23.71       28.55      7.67 o 
   9   1   6        0.89        4.90      3.98 o 
  10   1   6        0.40        5.70      6.01 o 
 -10   2   6        4.73       10.03      7.53 o 
  -9   2   6      162.94      136.97     12.97 o 
  -8   2   6       18.03       16.13      8.81 o 
  -7   2   6       69.63       73.64     16.78 o 
  -6   2   6      652.64      698.70     23.85 o 
  -5   2   6      703.37      764.50     31.36 o 
  -4   2   6      576.86      613.94     18.56 o 
  -3   2   6      267.79      303.76      9.06 o 
  -2   2   6      329.29      383.00      8.43 o 
  -1   2   6     1812.05     1853.55     15.02 o 
   0   2   6      310.77      378.07      7.66 o 
   1   2   6      249.87      224.60      6.06 o 
   2   2   6      269.66      345.63      8.49 o 
   3   2   6      975.60     1031.66     16.77 o 
   4   2   6     8309.54     7722.45    169.15 o 
   5   2   6       16.83       17.96      6.04 o 
   6   2   6        0.09        2.51      4.40 o 
   7   2   6     1139.22     1144.78     38.09 o 
   8   2   6       27.55       35.19      8.43 o 
   9   2   6        2.71        6.60      3.95 o 
  10   2   6       75.83       59.45     20.66 o 
 -10   3   6      196.19      164.91     19.48 o 
  -9   3   6        6.92        8.73      6.87 o 
  -8   3   6        4.52        5.30      4.82 o 
  -7   3   6      114.02      101.09     24.53 o 
  -6   3   6     5803.90     6111.18    104.97 o 
  -5   3   6       17.77       26.66      9.12 o 
  -4   3   6      746.90      742.68     22.57 o 
  -3   3   6      937.14      863.60     18.31 o 
  -2   3   6       19.79       14.89      3.67 o 
  -1   3   6       60.18       48.92      3.13 o 
   0   3   6     6960.08     6724.88    106.70 o 
   1   3   6     4087.12     4397.39     61.65 o 
   2   3   6     1086.31     1086.83     19.68 o 
   3   3   6       70.16       71.16      5.29 o 
   4   3   6     1210.23     1235.22     26.58 o 
   5   3   6      840.18      834.48     25.74 o 
   6   3   6     1207.99     1165.07     26.53 o 
   7   3   6        1.19        6.20      3.96 o 
   8   3   6        7.33       12.52      4.68 o 
   9   3   6       52.68       40.48     12.14 o 
  10   3   6     1210.08     1229.00     34.98 o 
 -10   4   6      229.88      235.30     14.38 o 
  -9   4   6        1.37        1.63      5.27 o 
  -8   4   6       94.93      108.29     13.89 o 
  -7   4   6        6.15        8.25      5.00 o 
  -6   4   6       10.41       13.65      7.35 o 
  -5   4   6     1359.67     1414.56     29.39 o 
  -4   4   6     2484.73     2415.11     56.70 o 
  -3   4   6        7.71        2.44      2.15 o 
  -2   4   6     1376.97     1468.94     14.67 o 
  -1   4   6      856.74      976.12     17.96 o 
   0   4   6       23.01       30.65      6.56 o 
   1   4   6     4530.12     4444.78     47.84 o 
   2   4   6       54.89       88.41      3.09 o 
   3   4   6     5328.17     5209.65    126.58 o 
   4   4   6       95.92      100.25      5.87 o 
   5   4   6       36.14       48.38     10.27 o 
   6   4   6      390.31      380.83     17.63 o 
   7   4   6      823.24      870.84     22.40 o 
   8   4   6       46.46       44.15     10.72 o 
   9   4   6      936.45      976.69     30.15 o 
  10   4   6      182.32      196.71     16.91 o 
 -10   5   6      166.35      166.00     14.60 o 
  -9   5   6      624.12      618.69     21.63 o 
  -8   5   6     1886.07     1846.58     43.37 o 
  -7   5   6      765.61      770.04     22.96 o 
  -6   5   6      366.16      372.16     12.37 o 
  -5   5   6     3125.48     3058.60     89.16 o 
  -4   5   6       41.29       34.06      8.00 o 
  -3   5   6     3099.08     3072.48     38.28 o 
  -2   5   6      176.64      148.21      4.10 o 
  -1   5   6     2893.71     2768.67     46.43 o 
   0   5   6       45.01       29.31      7.07 o 
   1   5   6     2220.74     2249.51     30.49 o 
   2   5   6     1073.20     1162.07     21.04 o 
   3   5   6     1652.83     1696.06     24.61 o 
   4   5   6      308.21      316.54      9.06 o 
   5   5   6      598.56      574.15     19.48 o 
   6   5   6      605.64      696.79     26.30 o 
   7   5   6        3.55        3.07      5.11 o 
   8   5   6      594.29      542.03     18.22 o 
   9   5   6      353.77      343.52     14.04 o 
  10   5   6       99.85      117.42     32.68 o 
 -10   6   6       21.85       11.74      6.33 o 
  -9   6   6      294.84      253.18     12.66 o 
  -8   6   6      515.77      509.56     26.23 o 
  -7   6   6      115.00       89.91     12.11 o 
  -6   6   6      480.45      473.11     19.00 o 
  -5   6   6      528.42      537.81     18.26 o 
  -4   6   6      217.01      213.54      7.47 o 
  -3   6   6        0.52        2.80      3.38 o 
  -2   6   6     1102.68     1063.30     14.75 o 
  -1   6   6     7468.36     7620.04    102.10 o 
   0   6   6       62.08       41.74      3.94 o 
   1   6   6      475.14      438.26      9.76 o 
   2   6   6      751.85      744.14     16.59 o 
   3   6   6      175.96      183.44      6.48 o 
   5   6   6     1306.11     1378.58     43.47 o 
   6   6   6        1.79        3.57      3.96 o 
   7   6   6      382.10      404.96     16.75 o 
   8   6   6      193.75      197.42     37.86 o 
   9   6   6      219.70      228.21     13.92 o 
  10   6   6       40.67       24.53     10.00 o 
 -10   7   6      112.64      108.93     14.00 o 
  -9   7   6       27.19       22.40      7.75 o 
  -8   7   6      181.60      217.27     11.09 o 
  -7   7   6      692.25      751.71     23.26 o 
  -6   7   6      803.35      768.89     24.96 o 
  -5   7   6     1736.05     1896.86     56.98 o 
  -4   7   6       18.62       29.11      8.27 o 
  -3   7   6       36.49       43.72      5.94 o 
  -2   7   6     2846.06     3021.44     53.51 o 
  -1   7   6      918.52      956.21     20.80 o 
   0   7   6      440.50      517.48     10.99 o 
   1   7   6     2696.25     2632.57     35.41 o 
   2   7   6      144.63      149.72      5.21 o 
   3   7   6       44.77       13.53     12.62 o 
   4   7   6     1084.06     1057.52     20.57 o 
   5   7   6      240.40      240.17      9.35 o 
   6   7   6     1421.11     1332.74     32.95 o 
   7   7   6      708.84      685.95     26.18 o 
   8   7   6      513.31      491.54     18.40 o 
   9   7   6      218.97      198.37     11.42 o 
  10   7   6       37.59       34.85     16.33 o 
 -10   8   6        0.30       -1.23      6.97 o 
  -9   8   6      603.09      645.01     48.17 o 
  -8   8   6        6.54        4.18      7.09 o 
  -7   8   6      545.42      540.79     20.58 o 
  -6   8   6     1094.94     1056.62     33.48 o 
  -5   8   6       53.15       54.49     14.92 o 
  -4   8   6      233.88      230.13      8.56 o 
  -3   8   6      209.71      199.24      6.71 o 
  -2   8   6       53.60       57.98      4.38 o 
  -1   8   6      106.90      116.75      4.15 o 
   0   8   6       77.47       58.39      3.56 o 
   1   8   6        1.55       16.08      4.10 o 
   2   8   6       68.26       89.54      6.56 o 
   3   8   6     1276.33     1328.58     24.53 o 
   4   8   6     1087.55     1103.29     24.19 o 
   5   8   6     3325.86     3581.22     58.40 o 
   6   8   6      957.97     1014.99     36.84 o 
   7   8   6     1029.32      988.81     26.72 o 
   8   8   6      109.24       90.54     19.72 o 
   9   8   6      383.64      355.17     25.52 o 
  10   8   6      134.77      139.74     38.47 o 
 -10   9   6      235.48      243.89     19.27 o 
  -9   9   6      609.67      621.92     26.43 o 
  -8   9   6      213.86      265.56     23.34 o 
  -7   9   6        6.74        4.15      8.06 o 
  -6   9   6      121.65      115.15     14.94 o 
  -5   9   6       96.95      102.30     31.49 o 
  -4   9   6     1116.49     1114.40     32.01 o 
  -3   9   6     2697.39     2795.87     54.48 o 
  -2   9   6      998.34      935.10     21.86 o 
  -1   9   6     3521.40     3592.13    103.57 o 
   0   9   6      121.05      111.05      6.19 o 
   1   9   6      258.33      293.46      8.59 o 
   2   9   6       19.59       13.56      4.31 o 
   3   9   6        6.82        9.47      4.29 o 
   4   9   6      491.27      469.43     14.59 o 
   5   9   6       65.77       67.90     16.80 o 
   6   9   6      257.11      263.60     10.88 o 
   7   9   6      164.95      146.87     10.41 o 
   8   9   6      312.96      305.39     15.59 o 
   9   9   6        6.87        7.39      7.33 o 
 -10  10   6     1309.23     1448.52     34.09 o 
  -9  10   6        0.63        8.83      7.12 o 
  -8  10   6      213.98      206.13     18.24 o 
  -7  10   6      946.57      872.74     44.28 o 
  -6  10   6       10.28       11.49      6.28 o 
  -5  10   6      930.81      906.96     36.05 o 
  -4  10   6      364.69      349.02     13.35 o 
  -3  10   6       24.54       19.01      5.40 o 
  -2  10   6       89.87       94.29      4.91 o 
  -1  10   6      638.24      632.25     16.35 o 
   0  10   6     5186.20     5197.51     82.03 o 
   1  10   6        8.83        4.37      3.82 o 
   2  10   6      120.13      119.54     10.28 o 
   3  10   6      822.90      883.29     23.88 o 
   4  10   6      679.83      662.60     23.32 o 
   5  10   6     1687.54     1657.70     37.45 o 
   6  10   6     3207.76     3337.15     83.12 o 
   7  10   6       30.55       23.35      7.96 o 
   8  10   6      664.60      739.50     24.15 o 
   9  10   6      497.65      473.88     18.15 o 
  -9  11   6       60.07       55.99     27.94 o 
  -8  11   6      709.18      740.48     28.24 o 
  -7  11   6      100.85       87.93     25.71 o 
  -6  11   6       88.94       91.17     14.81 o 
  -5  11   6      170.40      148.66     15.96 o 
  -4  11   6     2514.93     2467.32     46.46 o 
  -3  11   6       64.93       86.12     20.42 o 
  -2  11   6      188.60      195.67      7.55 o 
  -1  11   6        4.93        6.62      3.64 o 
   0  11   6      158.55      155.43      7.65 o 
   1  11   6      331.90      353.67     11.96 o 
   2  11   6     1660.69     1684.46     39.31 o 
   3  11   6        0.85        2.69      4.29 o 
   4  11   6     1002.71      994.72     29.60 o 
   5  11   6      549.34      489.57     19.75 o 
   6  11   6      461.88      427.63     21.22 o 
   7  11   6       59.70       49.07     17.62 o 
   8  11   6      107.21       95.60     35.48 o 
   9  11   6       79.71       66.07     25.04 o 
  -9  12   6      507.01      517.80     23.54 o 
  -8  12   6       70.06       61.01     21.28 o 
  -7  12   6      222.47      240.93     30.04 o 
  -6  12   6       22.07       32.26     10.60 o 
  -5  12   6     1240.30     1158.45     32.68 o 
  -4  12   6      173.28      181.39      9.76 o 
  -3  12   6       56.42       65.98     16.78 o 
  -2  12   6      386.77      367.91     12.34 o 
  -1  12   6     1502.78     1511.45     27.41 o 
   0  12   6     2243.37     2259.30     38.46 o 
   1  12   6       40.70       33.83      7.10 o 
   2  12   6      208.11      185.77      8.96 o 
   3  12   6      159.22      149.45     10.59 o 
   4  12   6      162.30      155.35      9.08 o 
   5  12   6      147.44      135.31     11.14 o 
   6  12   6      300.80      291.11     13.95 o 
   7  12   6       43.06       35.04     14.30 o 
   8  12   6       41.04       41.73     15.03 o 
   9  12   6        9.68        7.71      8.35 o 
  -9  13   6      116.59      101.56     42.65 o 
  -8  13   6      583.98      589.51     26.84 o 
  -7  13   6       43.62       38.85     13.78 o 
  -6  13   6       16.07       20.69     14.23 o 
  -5  13   6       46.46       43.49     11.76 o 
  -4  13   6      504.90      504.71     20.11 o 
  -3  13   6     2751.48     2758.69     63.37 o 
  -2  13   6     7114.67     7237.11     87.35 o 
  -1  13   6      200.57      186.77      7.94 o 
   0  13   6      942.06      919.13     24.46 o 
   1  13   6      880.36      890.41     24.30 o 
   2  13   6      229.67      233.02     10.58 o 
   3  13   6     1783.65     1670.92     36.59 o 
   4  13   6        7.43        6.34      7.20 o 
   5  13   6      266.00      295.00     12.51 o 
   6  13   6        2.16        6.12      4.79 o 
   7  13   6      270.85      258.70     17.91 o 
   8  13   6      103.12       77.30     33.90 o 
   9  13   6       17.85        7.19      7.79 o 
  -9  14   6       26.95       24.55      9.10 o 
  -8  14   6      165.55      167.35     24.10 o 
  -7  14   6       43.63       17.64      8.84 o 
  -6  14   6      433.67      396.60     30.24 o 
  -5  14   6       48.30       35.90     10.24 o 
  -4  14   6      254.25      235.11     10.23 o 
  -3  14   6        0.59       -0.06      4.82 o 
  -2  14   6     4867.04     4886.65     77.66 o 
  -1  14   6        9.10        9.67      5.00 o 
   0  14   6        9.64       17.31      4.61 o 
   1  14   6     1887.90     1899.25     33.99 o 
   2  14   6       47.76       60.04     13.10 o 
   3  14   6      713.07      622.68     28.38 o 
   4  14   6     1011.89     1074.11     25.60 o 
   5  14   6      612.63      651.39     17.72 o 
   6  14   6     1078.64     1071.27     34.85 o 
   7  14   6      171.81      188.54     19.60 o 
   8  14   6       29.10       49.10     17.30 o 
  -8  15   6       53.81       52.95     17.85 o 
  -7  15   6     1730.48     1686.34     48.59 o 
  -6  15   6      491.01      431.01     24.49 o 
  -5  15   6     1274.55     1345.02     36.13 o 
  -4  15   6       30.94       28.58      7.63 o 
  -3  15   6      547.00      614.03     20.81 o 
  -2  15   6        3.63        4.90      4.62 o 
  -1  15   6     2476.25     2423.96     54.22 o 
   0  15   6        0.56        4.67      4.38 o 
   1  15   6     2560.29     2560.87     51.79 o 
   2  15   6      123.41      123.40     13.81 o 
   3  15   6       50.41       44.82     15.01 o 
   4  15   6       29.03       23.55      6.42 o 
   5  15   6       18.83       14.80      7.22 o 
   6  15   6      135.50      155.47     15.34 o 
   7  15   6       88.27       87.21     29.55 o 
   8  15   6      167.63      120.93     45.29 o 
  -8  16   6      227.13      170.82     23.77 o 
  -7  16   6       13.47       12.83     10.33 o 
  -6  16   6       45.70       45.36     13.63 o 
  -5  16   6       88.86       65.65     22.03 o 
  -4  16   6      621.91      625.16     17.95 o 
  -3  16   6      436.02      433.42     17.91 o 
  -2  16   6        4.01        4.57      3.50 o 
  -1  16   6      116.31      111.51     23.60 o 
   0  16   6      583.81      577.55     19.59 o 
   1  16   6      272.82      266.69     19.34 o 
   2  16   6        0.30        4.91      5.30 o 
   3  16   6     1936.30     2028.33     41.18 o 
   4  16   6       44.23       41.11     10.36 o 
   5  16   6       88.72       60.06     17.27 o 
   6  16   6      204.76      197.62     11.76 o 
   7  16   6      128.82      100.75     34.76 o 
   8  16   6      262.47      220.56     17.66 o 
  -7  17   6      302.91      276.20     16.18 o 
  -6  17   6        6.74       14.62      8.55 o 
  -5  17   6       13.90       11.66      6.29 o 
  -4  17   6        4.23        5.33      4.63 o 
  -3  17   6      188.51      210.58     12.01 o 
  -2  17   6      403.64      384.36     12.44 o 
  -1  17   6      104.28      102.25     22.03 o 
   0  17   6     2720.09     2718.37     45.58 o 
   1  17   6      749.83      673.10     24.60 o 
   2  17   6        2.59        6.72      5.35 o 
   3  17   6      270.68      251.69     35.41 o 
   4  17   6      101.57       89.20     21.94 o 
   5  17   6      297.16      333.33     19.69 o 
   6  17   6       17.69       12.41      7.45 o 
   7  17   6      171.61      132.96     37.05 o 
  -7  18   6        4.11        7.04      8.05 o 
  -6  18   6      540.45      517.02     24.18 o 
  -5  18   6       15.24       16.07      7.54 o 
  -4  18   6       11.93        8.15      6.92 o 
  -3  18   6        0.32       -0.55      4.70 o 
  -2  18   6        5.15        6.99      3.92 o 
  -1  18   6      207.64      233.74      9.75 o 
   0  18   6      279.21      287.86     12.68 o 
   1  18   6       14.16       14.32      6.41 o 
   2  18   6       17.18       14.78      6.91 o 
   3  18   6      796.50      817.49     23.12 o 
   4  18   6      213.60      224.00     13.28 o 
   5  18   6     1023.05     1076.54     30.13 o 
   6  18   6      552.07      635.79     21.73 o 
   7  18   6     1294.20     1214.55     64.23 o 
  -6  19   6      472.98      515.46     22.76 o 
  -5  19   6      694.11      696.01     23.75 o 
  -4  19   6      302.86      306.79     14.57 o 
  -3  19   6      227.87      238.05     14.95 o 
  -2  19   6      160.17      175.86     14.23 o 
  -1  19   6      664.63      620.04     16.69 o 
   0  19   6       19.82       16.20      4.76 o 
   1  19   6     1482.94     1577.96     46.81 o 
   2  19   6      342.03      335.94     15.94 o 
   3  19   6        5.57        9.02      5.04 o 
   4  19   6      158.27      164.27     18.39 o 
   5  19   6       52.20       41.75     11.36 o 
   6  19   6        2.64       -2.68      8.64 o 
  -6  20   6       99.52       71.90     30.08 o 
  -5  20   6      172.83      175.11     15.45 o 
  -4  20   6       73.41       75.48     26.93 o 
  -3  20   6       51.24       44.71     17.55 o 
  -2  20   6      129.42      109.73     11.62 o 
  -1  20   6        3.32        6.57      6.14 o 
   0  20   6      183.91      165.02     16.60 o 
   1  20   6        2.95        5.55      8.07 o 
   2  20   6     3159.59     3130.32     63.45 o 
   3  20   6      130.77      148.19     38.42 o 
   4  20   6       58.65       51.95     18.97 o 
   5  20   6      149.15      117.55     37.76 o 
  -5  21   6        0.03        5.34      6.22 o 
  -4  21   6      250.98      230.98     17.59 o 
  -3  21   6       49.46       40.73     15.50 o 
  -2  21   6      415.37      443.88     19.53 o 
  -1  21   6        4.55        6.37      4.50 o 
   0  21   6      362.89      373.38     18.74 o 
   1  21   6       55.45       45.73     15.07 o 
   2  21   6      388.34      383.91     18.56 o 
   3  21   6     1023.76     1096.38     38.66 o 
   4  21   6        4.55       12.20      6.72 o 
   5  21   6      278.43      261.09     18.38 o 
  -4  22   6      809.60      905.46     33.60 o 
  -3  22   6        5.52        5.49      8.90 o 
  -2  22   6      220.33      220.98     25.01 o 
  -1  22   6      147.05      130.18     16.22 o 
   0  22   6      103.17       83.75     28.57 o 
   1  22   6        1.62        6.51      7.36 o 
   2  22   6      529.19      525.85     25.64 o 
   3  22   6      677.88      664.75     26.94 o 
   4  22   6       36.62       33.67     13.20 o 
  -3  23   6      250.75      241.08     18.31 o 
  -2  23   6      147.70      138.53     34.91 o 
  -1  23   6        0.07        8.18      4.65 o 
   0  23   6     1693.90     1751.54     38.37 o 
   1  23   6      316.05      292.11     23.09 o 
   2  23   6       37.09       40.85     12.00 o 
   3  23   6      135.25       84.15     32.15 o 
  -1  24   6       16.29       18.24      9.68 o 
   0  24   6      326.37      339.51     19.32 o 
   1  24   6      483.19      487.89     20.46 o 
 -10   1   7      123.46      108.74     39.01 o 
  -9   1   7       61.04       49.91     14.28 o 
  -8   1   7      530.64      502.68     16.39 o 
  -7   1   7     1449.45     1471.67     36.06 o 
  -6   1   7      175.50      160.14     11.42 o 
  -5   1   7      505.92      482.98     17.32 o 
  -4   1   7        7.76        3.26      3.86 o 
  -3   1   7      304.82      282.01     10.81 o 
  -2   1   7      252.07      227.70      6.79 o 
  -1   1   7     1129.91      923.01     18.00 o 
   0   1   7       97.67      125.79      4.38 o 
   1   1   7     7708.83     7602.03     76.11 o 
   2   1   7      405.88      377.17      9.70 o 
   3   1   7      238.27      243.33      9.93 o 
   4   1   7      417.10      427.77     16.12 o 
   5   1   7     2331.30     2409.30     54.45 o 
   6   1   7     1358.28     1405.27     33.19 o 
   7   1   7       82.72       85.68     24.05 o 
   8   1   7      740.98      774.99     26.02 o 
   9   1   7      678.07      710.42     23.78 o 
  10   1   7       60.91       76.91     23.60 o 
 -10   2   7       10.19       12.16      6.73 o 
  -9   2   7     1868.26     1984.48     54.35 o 
  -8   2   7     1173.40     1210.73     30.49 o 
  -7   2   7      103.74      115.30     29.34 o 
  -6   2   7      163.27      144.08      9.62 o 
  -5   2   7        6.49        5.30      4.82 o 
  -4   2   7       65.48       54.35     12.97 o 
  -3   2   7      383.28      395.46     11.44 o 
  -2   2   7     1349.92     1279.27     17.20 o 
  -1   2   7     5204.42     5213.12     64.82 o 
   0   2   7     1013.53      954.49     17.98 o 
   1   2   7      638.61      658.23     13.80 o 
   2   2   7      182.64      214.56      5.46 o 
   3   2   7     1990.69     2019.63     32.92 o 
   4   2   7     2590.53     2670.05     49.94 o 
   5   2   7      744.53      753.21     24.25 o 
   6   2   7       87.89      122.95     16.29 o 
   7   2   7     1623.52     1667.55     53.06 o 
   8   2   7        5.63       15.32      9.07 o 
   9   2   7     1160.44     1199.67     34.84 o 
  10   2   7       91.71       89.95     29.25 o 
 -10   3   7      347.39      309.13     16.48 o 
  -9   3   7        0.16        3.35      5.04 o 
  -8   3   7       31.47       28.28      7.84 o 
  -7   3   7      122.55      108.41     10.83 o 
  -6   3   7     1029.78     1083.28     38.75 o 
  -5   3   7       40.25       47.27     11.92 o 
  -4   3   7     2034.84     2082.56     39.78 o 
  -3   3   7      645.59      699.90     18.07 o 
  -2   3   7     1455.83     1462.02     20.71 o 
  -1   3   7     2102.89     2201.92     22.75 o 
   0   3   7     3707.71     3682.90     53.50 o 
   1   3   7      475.17      468.06     11.38 o 
   2   3   7      204.10      206.93      6.21 o 
   3   3   7      681.36      779.30     20.01 o 
   4   3   7      567.37      549.61     18.86 o 
   5   3   7      111.67      112.55     20.45 o 
   6   3   7      445.61      426.00     17.10 o 
   7   3   7      362.45      364.17     26.66 o 
   8   3   7      227.76      204.50     11.88 o 
   9   3   7       23.57       23.50     11.83 o 
  10   3   7      143.13      125.94     37.87 o 
 -10   4   7     1355.22     1416.17     38.93 o 
  -9   4   7      287.13      301.18     14.85 o 
  -8   4   7      104.80      103.03     21.22 o 
  -7   4   7        5.49        6.37      5.28 o 
  -6   4   7      870.64      884.07     33.05 o 
  -5   4   7        7.91        9.89      6.01 o 
  -4   4   7      607.82      593.90     19.55 o 
  -3   4   7      323.73      332.39      8.21 o 
  -2   4   7      573.61      614.64     14.44 o 
  -1   4   7      186.06      212.41      6.89 o 
   0   4   7        1.30        3.78      1.91 o 
   1   4   7      969.67      867.35     17.24 o 
   2   4   7        2.23        4.69      3.27 o 
   3   4   7      335.04      319.36      8.54 o 
   4   4   7     5235.06     5257.83     91.85 o 
   5   4   7      777.34      771.07     26.69 o 
   6   4   7       89.77      113.58     12.75 o 
   7   4   7      470.35      489.01     18.93 o 
   8   4   7      122.36      115.50     26.37 o 
   9   4   7      480.22      478.29     24.14 o 
  10   4   7       43.15       46.30     17.41 o 
 -10   5   7      168.66      188.60     16.61 o 
  -9   5   7       60.53       46.95     14.28 o 
  -8   5   7      234.70      228.59     21.25 o 
  -7   5   7     1335.16     1256.84     39.40 o 
  -6   5   7     1248.44     1200.83     60.67 o 
  -5   5   7       29.44       30.86      8.03 o 
  -4   5   7      492.24      501.39     17.51 o 
  -3   5   7      575.49      601.03     14.98 o 
  -2   5   7     1039.22     1098.19     15.98 o 
  -1   5   7     3029.18     3204.56     49.59 o 
   0   5   7        2.98       23.07      6.06 o 
   1   5   7      143.71      137.56      4.75 o 
   2   5   7        0.58       -0.46      3.18 o 
   3   5   7      284.56      293.15      8.77 o 
   4   5   7      242.64      216.54     11.11 o 
   5   5   7        0.81        2.44      4.88 o 
   6   5   7      293.75      253.56     20.06 o 
   7   5   7     1071.18     1118.80     40.52 o 
   8   5   7        1.22       10.62      9.54 o 
   9   5   7       13.72       14.72      8.29 o 
  10   5   7       27.83       25.95     10.62 o 
 -10   6   7       46.52       40.91     15.01 o 
  -9   6   7        0.66        5.01      6.31 o 
  -8   6   7      495.99      510.18     34.06 o 
  -7   6   7     1047.07      948.06     28.06 o 
  -6   6   7     2815.70     2755.12     55.79 o 
  -5   6   7      866.53      908.18     31.12 o 
  -4   6   7      872.83      861.24     19.93 o 
  -3   6   7      314.75      343.31     10.10 o 
  -2   6   7       23.92       46.77      7.15 o 
  -1   6   7      607.91      599.20     14.58 o 
   0   6   7      636.01      741.08     16.91 o 
   1   6   7      141.89      143.21      4.59 o 
   2   6   7     1208.91     1199.30     21.65 o 
   3   6   7      125.57      130.36      5.92 o 
   4   6   7       13.83       18.02      4.25 o 
   5   6   7     1350.68     1302.94     29.55 o 
   6   6   7      707.10      633.17     25.01 o 
   7   6   7        0.32        4.84      5.48 o 
   8   6   7      454.57      440.27     18.15 o 
   9   6   7        1.85        9.05      5.48 o 
 -10   7   7        3.34       10.74      7.82 o 
  -9   7   7        5.86        9.62     10.79 o 
  -8   7   7      468.65      439.24     21.89 o 
  -7   7   7      439.85      422.37     17.10 o 
  -6   7   7       58.72       45.22     13.42 o 
  -5   7   7       26.42       23.22      7.77 o 
  -4   7   7      295.99      265.80      9.36 o 
  -3   7   7     1619.38     1688.41     40.19 o 
  -2   7   7     5448.44     5106.04    120.21 o 
  -1   7   7      121.14      138.35      5.03 o 
   0   7   7      953.74      870.38     17.50 o 
   1   7   7       17.43       21.91      5.67 o 
   2   7   7      875.94      887.99     22.31 o 
   4   7   7      820.90      766.73     21.52 o 
   5   7   7      236.67      229.62     12.49 o 
   6   7   7       22.62       57.94     11.52 o 
   7   7   7       57.27       54.70     11.56 o 
   8   7   7      318.45      269.92     14.15 o 
   9   7   7      275.64      281.83     18.21 o 
 -10   8   7       73.53       61.08     20.91 o 
  -9   8   7       32.33       36.32     15.14 o 
  -8   8   7       33.22       16.63      9.47 o 
  -7   8   7        7.31        8.36      4.92 o 
  -6   8   7      635.13      632.47     25.08 o 
  -5   8   7     2198.77     2165.40     52.78 o 
  -4   8   7     1740.10     1690.92     42.04 o 
  -3   8   7       87.33       86.49      6.64 o 
  -2   8   7       19.78       27.71      6.55 o 
  -1   8   7       98.06      120.15      5.01 o 
   0   8   7       28.30       29.18      6.45 o 
   1   8   7      867.36      914.64     18.80 o 
   2   8   7      947.43      900.42     29.68 o 
   3   8   7       41.13       28.32      6.69 o 
   4   8   7      583.82      561.04     18.37 o 
   5   8   7     1756.75     1786.96     43.13 o 
   6   8   7       45.15       43.88      9.34 o 
   7   8   7      450.50      458.39     16.86 o 
   8   8   7      523.51      544.54     20.04 o 
   9   8   7       59.71       58.65     17.17 o 
  -9   9   7        1.00        8.34      7.61 o 
  -8   9   7      151.97      137.36     38.04 o 
  -7   9   7        0.55        4.13      6.27 o 
  -6   9   7       59.25       59.10     14.65 o 
  -5   9   7        5.36        9.84      7.30 o 
  -4   9   7       15.75       12.67      4.33 o 
  -3   9   7     3653.54     3611.04     64.75 o 
  -2   9   7      717.92      731.42     22.86 o 
  -1   9   7      492.27      477.05     14.20 o 
   0   9   7      811.32      886.96     21.83 o 
   1   9   7       47.19       43.84      5.31 o 
   2   9   7        4.68        9.43      5.22 o 
   3   9   7     1120.63     1033.42     30.70 o 
   4   9   7      132.04      152.72      7.67 o 
   5   9   7        5.62        5.08      5.64 o 
   6   9   7       14.26        3.51      5.99 o 
   7   9   7      116.64      105.67     13.13 o 
   8   9   7       27.30       28.55      9.03 o 
   9   9   7      209.29      205.33     16.57 o 
  -9  10   7        1.81        7.97      9.66 o 
  -8  10   7       54.02       70.50     20.38 o 
  -7  10   7       15.62        6.52      5.81 o 
  -6  10   7      320.74      324.45     14.58 o 
  -5  10   7      400.96      388.65     20.24 o 
  -4  10   7      244.97      253.66      9.92 o 
  -3  10   7      437.87      461.95     18.55 o 
  -2  10   7      436.77      428.45     15.41 o 
  -1  10   7     1187.04     1189.40     22.41 o 
   0  10   7       92.54       83.48      9.73 o 
   1  10   7       56.16       46.77     10.06 o 
   2  10   7       23.43       20.54      8.33 o 
   3  10   7      413.05      390.39     15.00 o 
   4  10   7      352.24      340.95     11.07 o 
   5  10   7        2.12        2.83      7.91 o 
   6  10   7        0.08        3.65      7.99 o 
   7  10   7       87.75       75.54     28.40 o 
   8  10   7        1.18       -1.67      6.64 o 
   9  10   7       86.59       79.71     32.74 o 
  -9  11   7      938.07      857.17     36.76 o 
  -8  11   7       17.31       16.56     10.53 o 
  -7  11   7      379.26      347.21     18.57 o 
  -6  11   7      623.49      671.47     23.86 o 
  -5  11   7      248.36      277.22     15.75 o 
  -4  11   7       72.04       78.32     10.14 o 
  -3  11   7     2159.20     2293.68     52.06 o 
  -2  11   7      183.09      190.23     11.37 o 
  -1  11   7       37.60       40.05      7.95 o 
   0  11   7       15.91        9.81      3.43 o 
   1  11   7     2969.18     3130.82     69.77 o 
   2  11   7       35.42       30.54      8.44 o 
   3  11   7     6053.43     5949.08    147.05 o 
   4  11   7        0.34        1.18      4.50 o 
   5  11   7     1028.56     1045.48     40.57 o 
   6  11   7       69.88       50.66     13.55 o 
   7  11   7      137.21      129.42     40.80 o 
   8  11   7       72.73       45.46     20.60 o 
   9  11   7       96.58       88.49     27.55 o 
  -9  12   7       72.98       85.15     31.73 o 
  -8  12   7       28.71       26.65     10.81 o 
  -7  12   7      256.73      293.10     16.70 o 
  -6  12   7        0.48        5.38      6.29 o 
  -5  12   7     2106.55     2197.15     53.12 o 
  -4  12   7      706.70      713.83     22.58 o 
  -3  12   7        6.06       11.57      5.74 o 
  -2  12   7      401.73      401.30     16.75 o 
  -1  12   7      147.87      151.85      7.47 o 
   0  12   7      969.66      917.21     25.07 o 
   1  12   7      375.69      330.81     10.97 o 
   2  12   7      632.85      642.84     23.46 o 
   3  12   7       52.75       28.19      8.64 o 
   4  12   7      870.57      742.37     21.09 o 
   5  12   7     1233.80     1268.08     34.56 o 
   6  12   7        2.45        8.42      7.53 o 
   7  12   7      205.95      196.69     15.67 o 
   8  12   7      901.01      890.22     32.16 o 
  -8  13   7      447.92      399.95     20.15 o 
  -7  13   7       94.00       84.90     28.08 o 
  -6  13   7       20.63       20.53      8.37 o 
  -5  13   7        0.88        6.45      8.10 o 
  -4  13   7     1480.51     1458.70     31.62 o 
  -3  13   7     1168.94     1120.48     27.54 o 
  -2  13   7     1417.53     1495.72     57.70 o 
  -1  13   7      569.32      570.02     18.84 o 
   0  13   7      474.82      444.39     15.60 o 
   1  13   7      140.31      120.14     12.54 o 
   2  13   7      516.91      542.19     22.76 o 
   3  13   7      138.20      167.73     12.63 o 
   4  13   7      510.65      445.71     18.02 o 
   5  13   7      242.70      207.05     15.57 o 
   6  13   7      127.69      128.56     31.90 o 
   7  13   7        9.87       14.59      6.74 o 
   8  13   7      165.87      115.87     44.88 o 
  -8  14   7     1107.94     1267.76     66.33 o 
  -7  14   7        5.05        5.79      7.38 o 
  -6  14   7      513.92      471.08     25.47 o 
  -5  14   7      802.42      779.85     26.39 o 
  -4  14   7      270.87      256.31     11.26 o 
  -3  14   7      545.82      548.81     19.32 o 
  -2  14   7       50.22       47.47     11.73 o 
  -1  14   7      171.29      166.90      9.18 o 
   0  14   7      368.54      382.30     12.85 o 
   1  14   7      563.39      549.13     20.12 o 
   2  14   7       17.81       10.27      8.74 o 
   3  14   7       36.74       22.44      8.37 o 
   4  14   7      380.47      326.39     13.25 o 
   5  14   7     2048.31     2115.92     44.68 o 
   6  14   7       92.66       99.35     29.63 o 
   7  14   7      374.17      347.74     16.53 o 
   8  14   7     1096.49     1142.17     31.40 o 
  -8  15   7        4.22        9.79      7.98 o 
  -7  15   7       56.37       40.52     14.04 o 
  -6  15   7      283.12      258.90     20.99 o 
  -5  15   7      327.52      311.53     17.60 o 
  -4  15   7       74.83       63.11     15.62 o 
  -3  15   7      985.76     1084.38     26.93 o 
  -2  15   7       52.76       42.69     12.43 o 
  -1  15   7     1746.50     1810.01     34.28 o 
   0  15   7     1500.42     1513.67     27.93 o 
   1  15   7      279.99      303.52     12.68 o 
   2  15   7      237.26      227.52     12.75 o 
   3  15   7     1831.38     1841.90     43.84 o 
   4  15   7      598.37      542.57     16.70 o 
   5  15   7      678.77      654.71     22.96 o 
   6  15   7      642.93      646.04     25.71 o 
   7  15   7        7.64       12.45     12.83 o 
  -7  16   7      100.07       81.21     25.81 o 
  -6  16   7     2145.90     1962.99     58.59 o 
  -5  16   7       11.89       13.86      9.21 o 
  -4  16   7      334.42      346.15     13.20 o 
  -3  16   7      446.23      412.60     15.41 o 
  -2  16   7       36.99       21.05      8.42 o 
  -1  16   7     1028.31      988.20     22.78 o 
   0  16   7      567.01      565.04     20.37 o 
   1  16   7      337.60      332.40     12.47 o 
   2  16   7      959.27      932.10     26.52 o 
   3  16   7      263.48      258.82     16.08 o 
   4  16   7      437.63      412.51     16.80 o 
   5  16   7        1.40        4.69      5.66 o 
   6  16   7       54.14       73.76     27.68 o 
   7  16   7       25.22       25.70     10.80 o 
  -7  17   7      119.48       88.27     28.75 o 
  -6  17   7     1001.21      995.06     34.80 o 
  -5  17   7        2.28        3.48      4.25 o 
  -4  17   7      295.67      299.70     14.47 o 
  -3  17   7       70.17       50.21     13.19 o 
  -2  17   7       19.72       20.74      7.95 o 
  -1  17   7       98.34      103.20     20.90 o 
   0  17   7     2355.13     2452.47     57.11 o 
   1  17   7      601.54      606.95     18.28 o 
   2  17   7      380.63      418.21     16.19 o 
   3  17   7        0.51        7.73      5.30 o 
   4  17   7       41.03       34.37     10.80 o 
   5  17   7       22.42       16.79      7.34 o 
   6  17   7      335.60      349.28     16.13 o 
   7  17   7      263.68       93.78     59.61 o 
  -6  18   7        0.08        2.89      9.59 o 
  -5  18   7      166.83      153.34     17.58 o 
  -4  18   7        0.01        0.62      8.61 o 
  -3  18   7      134.14      136.32     16.56 o 
  -2  18   7      439.10      414.49     17.01 o 
  -1  18   7     1144.15     1151.16     24.95 o 
   0  18   7      140.43      134.83     16.39 o 
   1  18   7        5.66        7.91      6.00 o 
   2  18   7      230.36      188.77     52.61 o 
   3  18   7       85.75      104.45     19.79 o 
   4  18   7      475.50      492.98     16.91 o 
   5  18   7       90.40       65.97     22.93 o 
   6  18   7      376.01      440.19     20.37 o 
  -6  19   7       11.40        7.84      7.25 o 
  -5  19   7        0.95        2.27      7.98 o 
  -4  19   7     1702.47     1846.66     49.23 o 
  -3  19   7        6.56        7.90      5.99 o 
  -2  19   7     1259.69     1258.05     37.07 o 
  -1  19   7      197.01      209.21     13.49 o 
   0  19   7        0.06        1.53      4.61 o 
   1  19   7       20.12       26.69     10.54 o 
   2  19   7       17.32       27.42      8.48 o 
   3  19   7        4.99        5.96      5.53 o 
   4  19   7        0.48        2.03      6.83 o 
   5  19   7       33.29       22.31      9.55 o 
  -5  20   7      101.70       82.79     31.21 o 
  -4  20   7       34.76       24.91     10.36 o 
  -3  20   7       99.09      101.37     34.11 o 
  -2  20   7       68.20       67.08     17.94 o 
  -1  20   7       14.41       12.58      4.92 o 
   0  20   7       29.31       28.77      9.99 o 
   1  20   7        1.87        3.61      5.66 o 
   2  20   7      509.23      509.90     17.08 o 
   3  20   7       17.24        9.55      7.14 o 
   4  20   7      114.48      102.46     32.33 o 
   5  20   7       94.47       67.26     24.01 o 
  -4  21   7       29.05       31.38     15.24 o 
  -3  21   7      138.88      122.03     17.62 o 
  -2  21   7       76.44       61.37     21.37 o 
  -1  21   7     1556.67     1658.98     62.51 o 
   0  21   7      201.75      200.80     37.50 o 
   1  21   7     1575.34     1601.75     48.83 o 
   2  21   7      245.59      236.63     14.40 o 
   3  21   7       50.53       34.27     14.79 o 
   4  21   7       46.81       29.71     12.19 o 
  -3  22   7       53.75       47.56     27.53 o 
  -2  22   7      622.00      670.37     26.39 o 
  -1  22   7      292.65      296.64     20.70 o 
   0  22   7      217.71      228.44     14.05 o 
   1  22   7      121.81      102.49     35.97 o 
   2  22   7      206.50      211.67     31.16 o 
   3  22   7        0.13        5.69      6.79 o 
  -2  23   7       45.26       19.70     11.33 o 
  -1  23   7       70.62       38.04     16.62 o 
   0  23   7       13.29       13.69      9.65 o 
   1  23   7        7.90       10.01      7.60 o 
 -10   0   8        6.33        7.32     12.42 o 
  -9   0   8      544.89      488.86     27.67 o 
  -8   0   8     3482.93     3194.35    486.07 o 
  -7   0   8       84.06       67.03     26.56 o 
  -6   0   8      890.03      908.88     33.36 o 
  -5   0   8      658.57      662.08     33.88 o 
  -4   0   8     1511.27     1448.43     42.93 o 
  -3   0   8      136.62      115.92     21.61 o 
  -2   0   8     4163.02     4236.34    172.58 o 
  -1   0   8      659.14      661.14     24.94 o 
   0   0   8        5.19       20.84      8.50 o 
   1   0   8       17.38       28.08      9.18 o 
   2   0   8      651.15      685.53     29.76 o 
   3   0   8      683.42      684.04     37.11 o 
   4   0   8    11534.69    11819.26    110.56 o 
   5   0   8    10333.80    10238.17    251.08 o 
   6   0   8        2.55        0.63      7.35 o 
   7   0   8        1.04        7.03      8.42 o 
   8   0   8      281.74      305.90     31.69 o 
   9   0   8      368.25      415.30     22.58 o 
 -10   1   8       17.31       10.84      7.56 o 
  -9   1   8       80.28       74.54     24.47 o 
  -8   1   8       89.22       70.85     20.62 o 
  -7   1   8      221.02      212.75     15.37 o 
  -6   1   8      886.24      870.74     22.62 o 
  -5   1   8      105.46      125.37     11.17 o 
  -4   1   8      108.91      105.92      9.65 o 
  -3   1   8      453.66      440.67     16.65 o 
  -2   1   8     1927.54     1910.74     28.84 o 
  -1   1   8      182.20      191.74      5.95 o 
   0   1   8      143.70       92.93      4.45 o 
   1   1   8       55.18       63.46      4.20 o 
   2   1   8      115.29      111.56      5.79 o 
   3   1   8      539.42      506.39     17.89 o 
   4   1   8       60.23       72.87     15.74 o 
   5   1   8       87.45      115.56     23.57 o 
   6   1   8        0.25        2.97      5.56 o 
   7   1   8      175.68      184.25     17.68 o 
   8   1   8      299.13      310.57     15.23 o 
   9   1   8       13.60        8.10      6.69 o 
 -10   2   8       17.66       23.11     10.02 o 
  -9   2   8        8.60       11.86      7.77 o 
  -8   2   8       29.33       38.58     14.47 o 
  -7   2   8      531.42      536.38     25.47 o 
  -6   2   8       12.67       17.92      7.29 o 
  -5   2   8      609.17      563.15     21.18 o 
  -4   2   8       22.96       19.06      6.48 o 
  -3   2   8      505.12      527.74     18.08 o 
  -2   2   8       42.14       44.69      4.69 o 
  -1   2   8      464.20      470.94     12.71 o 
   0   2   8     1889.28     2040.83     34.51 o 
   1   2   8       68.94       12.24     24.55 o 
   2   2   8     1878.72     1892.34     31.60 o 
   3   2   8      594.61      586.72     21.05 o 
   4   2   8      164.12      166.58     10.73 o 
   5   2   8      549.76      576.75     21.99 o 
   6   2   8      813.93      789.96     26.23 o 
   7   2   8       17.80       22.31      7.52 o 
   8   2   8      334.64      360.48     17.47 o 
   9   2   8      193.55      188.75     21.47 o 
 -10   3   8      593.62      571.52     21.27 o 
  -9   3   8        6.81        5.47      7.83 o 
  -8   3   8      133.88      110.48     28.13 o 
  -7   3   8       58.80       57.17     20.55 o 
  -6   3   8       11.87       16.30      6.08 o 
  -5   3   8     1084.41     1082.56     25.66 o 
  -4   3   8        0.81        1.59      3.93 o 
  -3   3   8     2670.88     2716.15     61.15 o 
  -2   3   8      213.78      227.43      6.51 o 
  -1   3   8      507.59      536.39     12.08 o 
   0   3   8     1798.00     1716.54     26.15 o 
   1   3   8       35.60       19.53      4.56 o 
   2   3   8      513.68      527.44     13.84 o 
   3   3   8     4323.44     4344.22     77.09 o 
   4   3   8     1011.43     1055.71     32.86 o 
   5   3   8        9.58       13.14      6.04 o 
   6   3   8     1235.24     1228.40     32.77 o 
   7   3   8      644.61      654.85     26.76 o 
   8   3   8       85.38       81.37     19.09 o 
   9   3   8        6.27        9.44      5.38 o 
 -10   4   8        0.26        5.70      5.53 o 
  -9   4   8      462.49      468.87     20.20 o 
  -8   4   8       87.05       75.67     24.97 o 
  -7   4   8       21.38       33.41      9.41 o 
  -6   4   8        8.78       10.49      5.75 o 
  -5   4   8      154.56      138.21      8.58 o 
  -4   4   8     2307.24     2271.02     44.36 o 
  -3   4   8      688.74      716.14     22.64 o 
  -2   4   8      583.39      495.34     13.43 o 
  -1   4   8       31.49       52.74      6.14 o 
   0   4   8      320.54      313.47      7.25 o 
   1   4   8        1.81        3.87      3.19 o 
   2   4   8      608.95      612.74     17.31 o 
   3   4   8      953.11      973.95     29.21 o 
   4   4   8      167.40      155.33      8.73 o 
   5   4   8       63.19       61.09     15.45 o 
   6   4   8      793.31      855.58     26.53 o 
   7   4   8      357.68      383.13     20.41 o 
   8   4   8      248.91      215.56     13.89 o 
   9   4   8      455.82      438.80     20.57 o 
  -9   5   8        0.06        3.53      6.82 o 
  -8   5   8     1953.88     1972.46     50.55 o 
  -7   5   8        2.56        9.04      5.78 o 
  -6   5   8      509.65      551.70     19.88 o 
  -5   5   8        5.27        5.01      6.09 o 
  -4   5   8     3467.44     3400.79     89.02 o 
  -3   5   8        8.18        9.94      3.96 o 
  -2   5   8     2399.36     2398.91     39.89 o 
  -1   5   8      703.14      679.65     14.63 o 
   0   5   8      189.63      173.62      5.57 o 
   1   5   8      180.27      182.57      6.07 o 
   2   5   8        7.91        9.91      3.86 o 
   3   5   8     2161.95     2243.83     43.99 o 
   4   5   8      948.83      894.36     30.52 o 
   5   5   8      875.02      851.98     26.96 o 
   6   5   8      203.56      200.54     15.14 o 
   7   5   8        1.50        7.22      3.70 o 
   8   5   8       16.51       13.44      8.43 o 
   9   5   8       35.70       44.71     16.87 o 
  -9   6   8       16.09        7.78      6.72 o 
  -8   6   8      281.54      294.73     17.41 o 
  -7   6   8      855.05      816.92     23.27 o 
  -6   6   8      227.67      206.93     14.64 o 
  -5   6   8      106.36      103.76     12.15 o 
  -4   6   8       78.03       68.14     17.54 o 
  -3   6   8     2469.09     2534.90     48.13 o 
  -2   6   8      443.14      477.54     18.58 o 
  -1   6   8        7.84        5.60      2.65 o 
   0   6   8      327.00      318.93      8.01 o 
   1   6   8     2863.55     2752.34     40.56 o 
   2   6   8      955.99      895.52     21.51 o 
   3   6   8       55.36       35.97     13.52 o 
   4   6   8       61.87       53.13     15.35 o 
   5   6   8      629.39      687.39     28.84 o 
   6   6   8     1156.64     1124.30     32.54 o 
   7   6   8      163.94      124.23     36.58 o 
   8   6   8     2108.01     2161.85     52.28 o 
   9   6   8      220.74      212.13     14.42 o 
  -9   7   8        5.85        6.72      8.46 o 
  -8   7   8      252.17      207.68     16.69 o 
  -7   7   8      683.21      721.47     26.22 o 
  -6   7   8      109.56      112.13     15.93 o 
  -5   7   8      353.37      374.02     17.78 o 
  -4   7   8      424.86      433.06     16.86 o 
  -3   7   8      273.49      278.80      8.27 o 
  -2   7   8       11.25        9.42      4.08 o 
  -1   7   8     3128.03     3176.49     45.51 o 
   0   7   8      263.84      278.69      6.65 o 
   1   7   8      343.72      310.61      9.00 o 
   2   7   8      701.07      737.82     23.90 o 
   3   7   8      165.01      155.20      7.14 o 
   4   7   8      224.86      202.30     12.30 o 
   5   7   8      579.44      545.73     19.65 o 
   6   7   8      210.35      232.64     14.01 o 
   7   7   8      313.09      347.92     16.49 o 
   8   7   8       37.22       31.09     11.01 o 
   9   7   8      921.51      891.35     27.81 o 
  -9   8   8      588.81      604.06     25.59 o 
  -8   8   8       49.28       45.99     16.17 o 
  -7   8   8      537.76      611.76     29.14 o 
  -6   8   8        8.12       10.11      5.92 o 
  -5   8   8      385.11      417.48     22.88 o 
  -4   8   8       71.24       92.20     29.41 o 
  -3   8   8     1295.28     1327.51     29.38 o 
  -2   8   8     5191.91     5125.49     85.58 o 
  -1   8   8     2330.41     2515.16     42.07 o 
   0   8   8      445.81      412.49     12.86 o 
   1   8   8       11.01       16.13      4.49 o 
   2   8   8      864.34      814.52     28.97 o 
   3   8   8       28.39       23.95      7.18 o 
   4   8   8      144.49      207.41     17.28 o 
   5   8   8      256.54      235.65     10.50 o 
   6   8   8      980.08     1001.12     27.00 o 
   7   8   8      379.61      350.80     21.97 o 
   8   8   8      224.43      214.87     12.63 o 
   9   8   8      234.78      103.17     61.11 o 
  -9   9   8      100.76       93.35     33.54 o 
  -8   9   8       22.31       12.54      6.87 o 
  -7   9   8      372.48      368.97     19.65 o 
  -6   9   8      826.15      808.73     32.82 o 
  -5   9   8      206.28      216.50     16.32 o 
  -4   9   8       42.35       47.47     15.58 o 
  -3   9   8      859.23      928.76     32.07 o 
  -2   9   8      690.39      679.37     22.65 o 
  -1   9   8     3143.32     3110.78     48.44 o 
   0   9   8       50.25       41.60     10.47 o 
   1   9   8      111.10      101.96     13.80 o 
   2   9   8      616.10      606.24     35.46 o 
   3   9   8     2291.84     2242.45     47.06 o 
   4   9   8      202.54      147.87     50.20 o 
   5   9   8      192.49      188.03     11.74 o 
   6   9   8      882.21      848.00     31.42 o 
   7   9   8        2.65        7.35     10.59 o 
   8   9   8      151.09      143.98     14.68 o 
  -9  10   8       27.66       26.92     12.30 o 
  -8  10   8      379.99      353.02     20.09 o 
  -7  10   8      110.54       93.21     29.81 o 
  -6  10   8     1349.65     1384.87     41.14 o 
  -5  10   8      740.77      768.42     27.12 o 
  -4  10   8     1600.15     1682.16     40.71 o 
  -3  10   8       59.38       52.05     15.85 o 
  -2  10   8      288.31      280.48     10.50 o 
  -1  10   8       54.38       67.11      7.86 o 
   0  10   8     2344.43     2428.96     41.60 o 
   1  10   8     3806.01     3905.00     70.00 o 
   2  10   8      134.15      142.04     11.63 o 
   3  10   8     1175.15     1253.53     31.83 o 
   4  10   8       44.52       68.93     17.33 o 
   5  10   8       10.83        7.07      6.09 o 
   6  10   8        0.07        2.51      6.85 o 
   7  10   8     1320.04     1309.10     40.78 o 
   8  10   8      125.93      140.16     15.96 o 
  -8  11   8      139.85      103.33     32.62 o 
  -7  11   8      169.58      150.29     43.58 o 
  -6  11   8      324.84      301.53     17.75 o 
  -5  11   8      286.77      272.11     18.00 o 
  -4  11   8      827.76      814.32     42.61 o 
  -3  11   8     2102.26     2072.97     45.21 o 
  -2  11   8      357.51      374.15     13.31 o 
  -1  11   8      424.16      402.05     18.12 o 
   0  11   8        7.18       11.61      3.69 o 
   1  11   8      123.52      148.88     14.75 o 
   2  11   8      335.51      387.10     20.20 o 
   3  11   8        3.96        5.69      5.03 o 
   4  11   8      216.74      230.01     13.67 o 
   5  11   8       84.72       73.73     23.70 o 
   6  11   8        2.21        1.63      5.89 o 
   7  11   8       29.58       21.37     11.16 o 
   8  11   8       76.28       68.90     31.01 o 
  -8  12   8       46.42       50.47     17.15 o 
  -7  12   8      303.20      260.11     15.96 o 
  -6  12   8       99.50       80.42     24.16 o 
  -5  12   8      433.46      427.51     17.76 o 
  -4  12   8      192.58      199.81     13.63 o 
  -3  12   8     1084.51     1078.16     25.66 o 
  -2  12   8      472.11      455.35     17.45 o 
  -1  12   8      242.86      256.33     11.51 o 
   0  12   8       48.28       35.76      9.14 o 
   1  12   8      909.11      866.14     28.01 o 
   2  12   8      257.66      193.73     12.50 o 
   3  12   8      268.01      286.51     11.47 o 
   4  12   8      237.90      254.74     14.37 o 
   5  12   8       22.85       16.29      8.39 o 
   6  12   8      478.51      522.86     25.94 o 
   7  12   8      108.55       98.77     35.21 o 
   8  12   8       92.54       79.90     26.90 o 
  -8  13   8      605.30      637.32     27.35 o 
  -7  13   8      494.21      504.20     23.17 o 
  -6  13   8       76.92       71.42     21.49 o 
  -5  13   8        6.45        7.75      6.77 o 
  -4  13   8      627.29      619.04     22.66 o 
  -3  13   8       36.05       32.07      8.60 o 
  -2  13   8      330.52      317.44     13.21 o 
  -1  13   8     1525.64     1556.28     32.21 o 
   0  13   8        3.41        7.39      4.90 o 
   1  13   8      408.66      435.89     16.54 o 
   2  13   8      373.85      472.26     18.31 o 
   3  13   8       45.25       59.98     14.52 o 
   4  13   8       34.05       28.47      9.99 o 
   5  13   8        7.33        9.14      8.77 o 
   6  13   8       30.25       21.42      6.96 o 
   7  13   8       15.62       16.90      8.70 o 
  -8  14   8        1.12        6.73      7.59 o 
  -7  14   8      171.36      195.26     20.07 o 
  -6  14   8      452.28      454.87     24.54 o 
  -5  14   8      626.14      691.98     32.92 o 
  -4  14   8      781.99      735.06     29.41 o 
  -3  14   8      195.34      224.16     10.43 o 
  -2  14   8       47.73       48.53     12.50 o 
  -1  14   8      152.43      146.71     33.79 o 
   0  14   8      831.42      844.17     21.83 o 
   1  14   8      418.76      444.36     18.07 o 
   2  14   8      169.11       44.07     42.45 o 
   3  14   8        2.82       11.24      6.53 o 
   4  14   8       55.08       54.50     13.24 o 
   5  14   8      280.74      233.98     16.80 o 
   6  14   8      187.96      171.89     20.57 o 
   7  14   8       68.02       51.03     20.74 o 
  -7  15   8       33.54       22.26     11.83 o 
  -6  15   8      662.41      657.30     26.90 o 
  -5  15   8      432.66      444.42     22.18 o 
  -4  15   8      598.43      609.03     25.58 o 
  -3  15   8        2.20        4.11      6.49 o 
  -2  15   8      100.86       97.79     24.12 o 
  -1  15   8     1378.09     1402.51     38.60 o 
   0  15   8      375.12      392.44     15.48 o 
   1  15   8      195.52      185.41     19.37 o 
   2  15   8      346.89      319.89     13.04 o 
   3  15   8      195.25      210.37     17.36 o 
   4  15   8        0.87       -0.49      4.93 o 
   5  15   8      253.66      236.93     12.08 o 
   6  15   8       50.41       40.36     15.94 o 
   7  15   8      735.64      837.62     26.72 o 
  -7  16   8      226.73      173.96     24.16 o 
  -6  16   8       20.03        8.48     10.60 o 
  -5  16   8       19.64       20.69      9.78 o 
  -4  16   8       32.75       37.98     10.97 o 
  -3  16   8      157.53      185.65     13.23 o 
  -2  16   8      733.75      730.75     20.95 o 
  -1  16   8      763.65      766.39     22.00 o 
   0  16   8      134.98      139.09     11.71 o 
   1  16   8      598.27      572.96     18.02 o 
   2  16   8       22.59       24.28      9.75 o 
   3  16   8        8.25        4.19      5.33 o 
   4  16   8      365.18      393.92     16.74 o 
   5  16   8        9.21        6.73      6.21 o 
   6  16   8        0.99        4.14      6.45 o 
  -6  17   8      433.86      417.60     19.98 o 
  -5  17   8      140.50      124.74     39.56 o 
  -4  17   8        7.36        7.16      7.33 o 
  -3  17   8       97.00      109.48     33.97 o 
  -2  17   8      132.34      128.99     15.88 o 
  -1  17   8      192.46      188.40     17.21 o 
   0  17   8     1054.86     1115.36     33.10 o 
   1  17   8      260.30      236.11     16.27 o 
   2  17   8      221.11      235.68     14.10 o 
   3  17   8      116.34      104.64     25.81 o 
   4  17   8       20.19       22.42      8.03 o 
   5  17   8       62.71       60.20     15.29 o 
   6  17   8      770.31      817.82     27.29 o 
  -6  18   8      347.29      303.33     16.97 o 
  -5  18   8       15.03       16.73      9.75 o 
  -4  18   8      146.28       98.85     32.73 o 
  -3  18   8     1478.72     1509.27     49.09 o 
  -2  18   8      136.03      114.55     34.78 o 
  -1  18   8      696.14      666.08     26.05 o 
   0  18   8       22.61       27.93      8.82 o 
   1  18   8      136.40      110.84     15.88 o 
   2  18   8      768.37      766.45     28.31 o 
   3  18   8       25.25       18.42      7.96 o 
   4  18   8     1140.09     1175.64     33.80 o 
   5  18   8       10.75        4.64      4.30 o 
  -5  19   8       58.98       55.94     20.95 o 
  -4  19   8      580.78      607.02     21.50 o 
  -3  19   8        2.66        9.07      6.14 o 
  -2  19   8       49.23       49.36     14.80 o 
  -1  19   8        2.62        9.67      8.79 o 
   0  19   8      150.80      134.76     10.94 o 
   1  19   8      419.42      444.03     16.51 o 
   2  19   8      124.38      115.29     29.64 o 
   3  19   8      139.38      127.22     34.22 o 
   4  19   8       38.34       18.55      8.21 o 
   5  19   8      384.30      377.79     21.24 o 
  -4  20   8      343.58      318.14     15.81 o 
  -3  20   8      235.97      223.41     18.51 o 
  -2  20   8      655.56      638.08     22.53 o 
  -1  20   8      334.80      347.10     20.84 o 
   0  20   8       25.16       13.68      9.78 o 
   1  20   8      128.25      118.51     32.02 o 
   2  20   8      254.58      261.36     14.68 o 
   3  20   8      715.04      707.80     23.63 o 
   4  20   8      163.34      180.27     16.07 o 
  -3  21   8       29.25       23.61      8.14 o 
  -2  21   8      126.46      145.64     16.98 o 
  -1  21   8      191.68      208.76     23.35 o 
   0  21   8       97.85       95.91     36.90 o 
   1  21   8      379.90      389.57     17.50 o 
   2  21   8      312.49      310.91     17.88 o 
   3  21   8      158.98      132.55     27.95 o 
  -2  22   8      106.13       93.04     52.45 o 
  -1  22   8      359.80      339.16     26.05 o 
   0  22   8        4.49       10.85      8.80 o 
   1  22   8      141.85      175.29     20.02 o 
  -9   1   9        0.72        2.23      6.35 o 
  -8   1   9       70.63       57.32     15.76 o 
  -7   1   9       96.09      112.83     15.12 o 
  -6   1   9     1714.44     1723.74     37.51 o 
  -5   1   9       90.45      100.14     26.42 o 
  -4   1   9     2511.31     2658.32     52.58 o 
  -3   1   9      154.46      148.18      9.05 o 
  -2   1   9      595.64      533.06     18.00 o 
  -1   1   9     1613.35     1589.30     25.00 o 
   0   1   9      458.25      434.17     12.70 o 
   1   1   9      213.66      196.34     17.89 o 
   2   1   9     6432.86     6416.68    107.68 o 
   3   1   9      238.49      247.82     12.71 o 
   4   1   9      463.19      450.60     17.20 o 
   5   1   9        2.78        5.15      5.89 o 
   6   1   9       32.94       24.68      9.10 o 
   7   1   9       11.69       10.94      5.95 o 
   8   1   9     1418.50     1441.80     40.73 o 
   9   1   9       49.18       34.16     16.77 o 
  -9   2   9       47.45       50.65     16.30 o 
  -8   2   9     1066.61     1069.78     31.07 o 
  -7   2   9       33.06       21.02      9.84 o 
  -6   2   9      942.42     1001.34     26.06 o 
  -5   2   9      287.94      264.23     11.46 o 
  -4   2   9      469.33      451.77     21.81 o 
  -3   2   9     1412.23     1417.46     37.65 o 
  -2   2   9     1431.27     1418.22     24.98 o 
  -1   2   9       79.37       78.19      6.44 o 
   0   2   9       15.70        9.11      2.79 o 
   1   2   9     1006.25     1020.29     20.71 o 
   2   2   9     1361.47     1386.52     24.15 o 
   3   2   9       10.25       12.28      4.98 o 
   4   2   9      501.51      560.82     20.15 o 
   5   2   9      153.61      180.19     13.02 o 
   6   2   9      199.26      199.01     12.65 o 
   7   2   9      422.19      472.61     20.16 o 
   8   2   9      399.74      399.56     18.72 o 
   9   2   9      135.46      103.87     37.41 o 
  -9   3   9        0.78        7.47      6.15 o 
  -8   3   9        5.39        3.81      6.59 o 
  -7   3   9      132.55      116.40     31.04 o 
  -6   3   9      372.99      341.63     13.87 o 
  -5   3   9      274.20      276.77     11.63 o 
  -4   3   9     1669.01     1691.33     38.36 o 
  -3   3   9     1150.83     1165.38     35.15 o 
  -2   3   9      752.00      745.24     36.04 o 
  -1   3   9      904.27      867.31     14.18 o 
   0   3   9      144.01      164.49      6.18 o 
   1   3   9     1877.35     1854.17     31.26 o 
   2   3   9      456.79      400.28     15.17 o 
   3   3   9     1583.21     1575.05     33.69 o 
   4   3   9        8.33       12.84      6.57 o 
   5   3   9      100.55       98.81     23.43 o 
   6   3   9       17.94       14.15      8.21 o 
   7   3   9        1.77        6.75      7.48 o 
   8   3   9        2.64        7.02      6.33 o 
   9   3   9      179.72      200.97     17.40 o 
  -9   4   9      320.61      355.82     17.25 o 
  -8   4   9       94.04       87.33     26.56 o 
  -7   4   9      772.42      768.55     26.57 o 
  -6   4   9      235.45      239.35     12.32 o 
  -5   4   9       68.89       55.45     11.78 o 
  -4   4   9        0.33        2.80      5.52 o 
  -3   4   9     2825.30     2955.24     56.13 o 
  -2   4   9      483.66      437.29     13.83 o 
  -1   4   9      140.69      126.63      5.00 o 
   0   4   9     1414.22     1515.24     24.09 o 
   1   4   9      288.78      238.98      7.85 o 
   2   4   9       49.81       58.44     14.19 o 
   3   4   9      699.66      682.13     24.54 o 
   4   4   9      420.25      419.38     16.44 o 
   5   4   9        0.44        3.37      4.54 o 
   6   4   9        9.77       11.45      6.48 o 
   7   4   9     1066.93     1106.86     35.29 o 
   8   4   9       40.55       48.28     12.81 o 
   9   4   9      105.21       95.64     29.48 o 
  -9   5   9       41.74       24.70     13.81 o 
  -8   5   9      279.02      270.10     16.40 o 
  -7   5   9      146.23      169.00     18.93 o 
  -6   5   9      370.48      373.65     19.32 o 
  -5   5   9      305.85      267.44     12.08 o 
  -4   5   9     1029.52     1074.34     28.95 o 
  -3   5   9      107.53      122.49     10.53 o 
  -2   5   9     1160.96     1138.79     29.38 o 
  -1   5   9      683.91      634.53     16.20 o 
   0   5   9        4.73        3.43      3.02 o 
   1   5   9        6.06        6.86      3.00 o 
   2   5   9      675.14      689.82     21.21 o 
   3   5   9     2051.41     2151.75     46.72 o 
   4   5   9      354.82      325.08     18.64 o 
   5   5   9      131.93      141.49     16.34 o 
   6   5   9       33.03       32.26      9.59 o 
   7   5   9       50.36       49.58     15.12 o 
   8   5   9       62.27       43.96     15.00 o 
  -9   6   9       18.28        3.01      8.96 o 
  -8   6   9      350.15      312.85     18.21 o 
  -7   6   9      938.23      907.09     45.90 o 
  -6   6   9        1.56        0.64      8.39 o 
  -5   6   9      413.88      399.13     18.08 o 
  -4   6   9      191.30      184.03     12.96 o 
  -3   6   9      277.32      260.37     11.39 o 
  -2   6   9       37.46       18.01      5.99 o 
  -1   6   9       41.14       35.80      8.69 o 
   0   6   9        0.01        4.34      3.05 o 
   1   6   9      304.38      280.10      8.33 o 
   2   6   9        4.05        7.13      4.44 o 
   3   6   9     2261.62     2374.26     48.95 o 
   4   6   9     1128.81     1071.03     25.89 o 
   5   6   9      589.21      590.83     22.32 o 
   6   6   9      296.16      286.46     12.91 o 
   7   6   9      215.65      224.36     15.73 o 
   8   6   9       35.83       43.31     13.83 o 
  -9   7   9      568.12      559.28     30.89 o 
  -8   7   9      863.81      823.86     32.68 o 
  -7   7   9      163.85      167.10     47.35 o 
  -6   7   9      260.46      272.62     17.15 o 
  -5   7   9      120.18      123.43     19.21 o 
  -4   7   9       12.27        8.18      7.28 o 
  -3   7   9      142.89      130.99     15.12 o 
  -2   7   9      691.40      651.48     23.22 o 
  -1   7   9     3695.73     3716.60     68.14 o 
   0   7   9       55.90       79.94      8.88 o 
   1   7   9     4860.94     4819.66     83.47 o 
   2   7   9      383.60      401.97     14.26 o 
   3   7   9      481.30      490.71     18.23 o 
   4   7   9       86.54       82.45     23.16 o 
   5   7   9      228.98      277.87     13.06 o 
   6   7   9       78.68       67.08     18.60 o 
   7   7   9       84.46       72.28     23.50 o 
   8   7   9       68.34       56.70     15.60 o 
  -9   8   9     1313.07     1262.75     40.08 o 
  -8   8   9      188.75      188.11     14.01 o 
  -7   8   9      928.31      910.01     33.65 o 
  -6   8   9       95.36       82.95     24.07 o 
  -5   8   9      392.40      390.55     18.06 o 
  -4   8   9      176.84      189.86     17.25 o 
  -3   8   9     1000.59     1012.05     32.63 o 
  -2   8   9       10.36        9.50      5.14 o 
  -1   8   9      256.52      242.40     10.04 o 
   0   8   9     1677.62     1603.97     28.64 o 
   1   8   9      488.06      540.29     20.03 o 
   2   8   9      172.80      191.49      9.79 o 
   3   8   9      186.66      175.34     12.64 o 
   4   8   9       10.78       13.72      6.86 o 
   5   8   9       10.72       11.99      8.88 o 
   6   8   9      742.78      718.53     30.71 o 
   7   8   9       23.73       32.00     12.62 o 
   8   8   9     1177.56     1256.78     41.34 o 
  -8   9   9        6.03        9.44      8.94 o 
  -7   9   9      284.28      253.48     17.42 o 
  -6   9   9      329.03      325.28     20.25 o 
  -5   9   9      777.02      793.29     29.27 o 
  -4   9   9      747.30      730.89     30.39 o 
  -3   9   9      414.07      414.31     18.86 o 
  -2   9   9      685.84      701.35     22.87 o 
  -1   9   9        2.18        6.80      5.21 o 
   0   9   9      531.85      540.50     19.43 o 
   1   9   9     1121.56     1060.84     27.28 o 
   2   9   9        3.12        0.28      4.59 o 
   3   9   9      285.84      268.23     10.84 o 
   4   9   9      466.68      526.01     25.28 o 
   5   9   9       30.91       14.73      9.47 o 
   6   9   9      561.03      595.16     25.02 o 
   7   9   9      348.43      341.86     18.57 o 
   8   9   9       93.47       54.36     27.16 o 
  -8  10   9      100.55       84.53     29.74 o 
  -7  10   9      141.30      146.37     43.59 o 
  -6  10   9      125.05      129.50     35.54 o 
  -5  10   9      267.43      287.66     20.01 o 
  -4  10   9       88.31       85.31     22.32 o 
  -3  10   9     1418.18     1558.40     38.65 o 
  -2  10   9       29.72       30.63      8.91 o 
  -1  10   9     1049.44      962.42     20.12 o 
   0  10   9      309.58      250.70     10.95 o 
   1  10   9     1115.58     1035.07     25.37 o 
   2  10   9       96.67       88.47     17.01 o 
   4  10   9      152.49      168.53     19.37 o 
   5  10   9       11.69       10.47      8.45 o 
   6  10   9        4.05        7.69      9.88 o 
   7  10   9       71.46       75.79     20.60 o 
   8  10   9       54.20       45.00     18.11 o 
  -8  11   9      700.84      722.91     31.13 o 
  -7  11   9      441.80      446.36     27.94 o 
  -6  11   9      508.38      515.00     23.29 o 
  -5  11   9      633.10      690.54     25.64 o 
  -4  11   9     1002.10      995.57     31.95 o 
  -3  11   9       19.97       19.62      7.56 o 
  -2  11   9     1674.43     1707.54     47.49 o 
  -1  11   9       80.99       85.71     23.87 o 
   0  11   9     1234.06     1220.67     29.72 o 
   1  11   9      246.63      217.74     11.01 o 
   2  11   9      212.33      192.03     12.96 o 
   3  11   9        0.55        5.09      5.56 o 
   4  11   9     1030.45     1017.65     30.98 o 
   5  11   9      214.63      202.52     22.01 o 
   6  11   9     1162.34     1270.27     41.28 o 
   7  11   9        3.05        4.10      8.78 o 
  -8  12   9      298.40      295.29     24.04 o 
  -7  12   9      293.64      301.49     22.29 o 
  -6  12   9      217.47      190.65     21.25 o 
  -5  12   9       35.52       25.00      8.59 o 
  -4  12   9      162.40      168.22     18.48 o 
  -3  12   9       57.38       52.90     13.91 o 
  -2  12   9       78.98       84.78     22.05 o 
  -1  12   9       15.49       14.56      6.41 o 
   0  12   9      769.30      797.71     28.00 o 
   1  12   9       98.96      121.48     13.53 o 
   2  12   9      209.84      179.36      9.72 o 
   3  12   9      183.80       30.40     93.31 o 
   4  12   9       62.86       51.46     19.40 o 
   5  12   9       39.82       32.84     14.91 o 
   6  12   9     1078.17     1077.24     64.03 o 
   7  12   9        9.52        6.19      7.73 o 
  -7  13   9       34.46       45.12     12.24 o 
  -6  13   9       75.05       55.94     20.33 o 
  -5  13   9      741.55      748.35     28.91 o 
  -4  13   9        7.94        7.31      5.64 o 
  -3  13   9      106.94      100.76     12.49 o 
  -2  13   9      199.53      196.63     15.84 o 
  -1  13   9      297.22      292.49     13.73 o 
   0  13   9      122.37      101.82     10.73 o 
   1  13   9       17.56       22.03      6.92 o 
   2  13   9      100.02       89.24     24.56 o 
   3  13   9     1029.71     1047.94     27.16 o 
   4  13   9       58.24       46.19     19.18 o 
   5  13   9      417.80      385.82     18.24 o 
   6  13   9        2.52        5.42      6.96 o 
   7  13   9       28.10       24.72     14.92 o 
  -7  14   9      697.35      744.74     27.84 o 
  -6  14   9       76.25       45.45     14.65 o 
  -5  14   9      279.61      269.61     20.85 o 
  -4  14   9      163.28      185.32     25.69 o 
  -3  14   9       62.57       53.71     13.74 o 
  -2  14   9        0.76        8.23      6.60 o 
  -1  14   9      417.12      387.77     17.41 o 
   0  14   9        0.14        2.16      6.67 o 
   1  14   9       78.40       74.07     19.21 o 
   2  14   9      236.50      209.52     10.41 o 
   3  14   9      352.76      326.64     16.44 o 
   4  14   9      108.13       56.71     20.38 o 
   5  14   9      573.24      640.14     29.35 o 
   6  14   9      645.70      634.38     30.95 o 
  -6  15   9      220.99      225.95     21.70 o 
  -5  15   9      275.20      250.63     20.02 o 
  -4  15   9      107.08      110.95     31.71 o 
  -3  15   9      163.86      165.58     13.24 o 
  -2  15   9     1532.62     1519.28     42.25 o 
  -1  15   9      865.65      869.30     32.97 o 
   0  15   9       54.17       66.76     19.72 o 
   1  15   9        4.86        5.73      5.59 o 
   2  15   9      220.29      212.08     12.70 o 
   3  15   9      659.70      654.02     22.48 o 
   4  15   9      459.70      433.04     18.94 o 
   5  15   9      252.95      231.21     23.50 o 
   6  15   9      436.10      357.72     25.26 o 
  -6  16   9       54.40       54.51     22.55 o 
  -5  16   9      339.92      360.98     21.05 o 
  -4  16   9       10.59        7.66      7.57 o 
  -3  16   9       13.24       14.95      6.60 o 
  -2  16   9       39.10       34.09     10.75 o 
  -1  16   9      237.03      206.39     13.26 o 
   0  16   9      438.34      425.06     20.44 o 
   1  16   9       78.59       69.63     21.33 o 
   2  16   9       92.73       42.40     22.46 o 
   3  16   9       16.28       22.52      9.56 o 
   4  16   9       42.21       49.69     16.04 o 
   5  16   9     1017.99     1079.98     37.04 o 
  -5  17   9      455.49      480.62     21.85 o 
  -4  17   9      311.47      274.54     15.67 o 
  -3  17   9     2201.40     2340.77     38.64 o 
  -2  17   9        8.83       16.52      8.13 o 
  -1  17   9       52.00       33.37     11.39 o 
   0  17   9       33.19       34.68     11.69 o 
   1  17   9      948.62      967.31     27.47 o 
   2  17   9      222.56      211.20     12.63 o 
   3  17   9     1327.24     1408.76     38.30 o 
   4  17   9       61.90       50.67     17.79 o 
   5  17   9      186.40      171.12     50.60 o 
  -5  18   9       34.14       17.23     16.26 o 
  -4  18   9       40.33       38.84     17.06 o 
  -3  18   9       29.05       25.09      9.95 o 
  -2  18   9      161.93      134.04     43.36 o 
  -1  18   9       76.86       73.94     27.05 o 
   0  18   9      458.30      470.24     24.21 o 
   1  18   9      133.82      112.98     14.73 o 
   3  18   9      245.93      216.19     17.66 o 
   4  18   9      520.58      550.89     21.07 o 
  -4  19   9      239.20      214.30     14.53 o 
  -3  19   9     1254.84     1233.70     33.84 o 
  -2  19   9       26.30       19.14      8.38 o 
  -1  19   9      183.97      223.39     17.45 o 
   0  19   9        2.39        2.34      5.93 o 
   1  19   9       28.05       21.42      8.94 o 
   2  19   9        1.81        3.79      7.50 o 
   3  19   9      523.87      525.56     20.08 o 
  -3  20   9       55.62       40.84     12.04 o 
  -2  20   9      379.83      354.87     17.77 o 
  -1  20   9      153.43      167.15     19.96 o 
   0  20   9      306.27      305.75     18.12 o 
   1  20   9       86.17       99.15     23.06 o 
   2  20   9       17.98        9.35      7.57 o 
  -1  21   9       16.55        7.70      8.74 o 
   0  21   9     1051.22     1113.65     30.07 o 
   1  21   9      419.89      457.50     19.14 o 
  -9   0  10      880.75      937.64     69.94 o 
  -8   0  10        4.09        2.48      9.40 o 
  -7   0  10      792.62      854.95     38.76 o 
  -6   0  10      714.36      686.74     44.15 o 
  -5   0  10     4898.45     5194.92     87.45 o 
  -4   0  10      134.99      132.74     16.44 o 
  -3   0  10       34.11       44.33     22.78 o 
  -2   0  10        3.16        7.90      7.66 o 
  -1   0  10     3438.88     3471.40     93.07 o 
   0   0  10      521.24      527.70     21.92 o 
   1   0  10     2849.09     2794.60    132.32 o 
   2   0  10     2077.34     2073.23     61.97 o 
   3   0  10      145.44      150.16     12.21 o 
   4   0  10        0.13        8.10      7.79 o 
   5   0  10       78.34       87.81     28.08 o 
   6   0  10     2370.45     2488.81     92.22 o 
   7   0  10      264.91      314.12     63.51 o 
   8   0  10      196.23      178.70     67.45 o 
  -9   1  10      161.73      145.87     22.48 o 
  -8   1  10        8.24        8.35      6.58 o 
  -7   1  10      151.37      153.86     18.75 o 
  -6   1  10      154.33      134.48     16.71 o 
  -5   1  10       10.39        9.83      9.18 o 
  -4   1  10      426.25      407.91     16.39 o 
  -3   1  10      131.14      148.62     11.21 o 
  -2   1  10      866.04      899.31     30.55 o 
  -1   1  10       36.80       38.00      8.22 o 
   0   1  10     1019.31     1022.50     19.15 o 
   1   1  10       75.40       65.23     23.96 o 
   2   1  10      737.05      743.36     24.94 o 
   3   1  10      503.59      502.45     18.38 o 
   4   1  10      210.78      216.34     17.64 o 
   5   1  10      705.66      744.25     23.13 o 
   6   1  10       98.45       88.46     24.04 o 
   7   1  10      319.06      345.12     15.70 o 
   8   1  10       55.70       45.61     11.66 o 
  -9   2  10      101.44       72.09     23.26 o 
  -8   2  10       62.01       37.73     13.40 o 
  -7   2  10       53.16       55.01     16.31 o 
  -6   2  10      163.17      144.53     16.72 o 
  -5   2  10     1960.66     1961.39     46.30 o 
  -4   2  10     1352.02     1294.32     73.77 o 
  -3   2  10      318.28      317.77     15.91 o 
  -2   2  10      132.36      113.21     10.31 o 
  -1   2  10      266.35      250.50      8.08 o 
   0   2  10     1148.93     1206.03     21.76 o 
   1   2  10      244.60      245.23      8.58 o 
   2   2  10     1697.37     1710.00     40.07 o 
   3   2  10        5.74        9.83      5.21 o 
   4   2  10       98.06      100.37     21.82 o 
   5   2  10       13.93       17.81      6.89 o 
   6   2  10      446.98      469.29     23.26 o 
   7   2  10      553.19      606.31     24.11 o 
   8   2  10      887.35      888.88     29.41 o 
  -9   3  10       97.14       93.18     27.71 o 
  -8   3  10      210.14      226.44     15.82 o 
  -7   3  10       11.32        6.12      6.28 o 
  -6   3  10        0.05        4.20      5.71 o 
  -5   3  10      585.57      627.71     20.11 o 
  -4   3  10      709.38      774.48     21.53 o 
  -3   3  10      709.44      650.23     22.57 o 
  -2   3  10        1.22        4.45      3.73 o 
  -1   3  10       29.05       35.08      9.27 o 
   0   3  10       48.66       68.82      9.29 o 
   1   3  10     4159.14     4215.25     64.97 o 
   2   3  10       88.10       84.12     20.44 o 
   3   3  10      596.39      591.12     23.21 o 
   4   3  10     1412.71     1449.82     33.36 o 
   5   3  10       11.06       15.60      5.66 o 
   6   3  10      135.81      132.60     34.89 o 
   7   3  10      246.04      275.01     16.35 o 
   8   3  10      695.38      745.80     29.74 o 
  -8   4  10      621.80      632.08     22.78 o 
  -7   4  10      788.25      817.94     25.97 o 
  -6   4  10      245.45      252.81     13.76 o 
  -5   4  10       17.49        9.19      7.59 o 
  -4   4  10       21.16       25.34      7.62 o 
  -3   4  10     1347.26     1353.93     33.93 o 
  -2   4  10      537.78      525.30     18.75 o 
  -1   4  10      424.76      381.06     10.40 o 
   0   4  10      918.08      862.60     26.58 o 
   1   4  10      245.76      238.20     11.43 o 
   2   4  10      609.49      527.71     19.31 o 
   3   4  10      972.49      997.74     28.34 o 
   4   4  10       32.32       39.23     11.82 o 
   5   4  10      639.64      617.32     18.01 o 
   6   4  10      396.03      434.35     18.71 o 
   7   4  10      138.57      128.48     31.67 o 
   8   4  10       27.78       19.14      8.36 o 
  -8   5  10        6.75        7.98      6.64 o 
  -7   5  10        0.79       11.47      7.12 o 
  -6   5  10        4.47       11.49      4.73 o 
  -5   5  10        6.49       12.21      6.49 o 
  -4   5  10     1135.20     1071.39     27.13 o 
  -3   5  10     1775.53     1744.63     45.63 o 
  -2   5  10     2716.62     2631.11     56.24 o 
  -1   5  10      547.45      558.96     16.84 o 
   0   5  10      657.24      682.02     19.68 o 
   1   5  10        1.84        4.39      3.19 o 
   2   5  10      879.64      817.03     25.79 o 
   3   5  10      579.81      522.55     18.62 o 
   4   5  10     1530.39     1492.79     38.44 o 
   5   5  10       10.70        7.46      6.39 o 
   6   5  10     1028.76     1128.51     33.50 o 
   7   5  10      230.09      248.74     20.96 o 
   8   5  10      269.91      263.63     21.11 o 
  -8   6  10       45.36       39.19     12.59 o 
  -7   6  10       30.50       20.36      8.07 o 
  -6   6  10       45.61       37.68     13.75 o 
  -5   6  10      180.64      199.54     17.62 o 
  -4   6  10      201.15      174.38     19.14 o 
  -3   6  10      167.68      168.02     13.77 o 
  -2   6  10     1237.69     1289.88     36.29 o 
  -1   6  10      112.71      113.84      8.99 o 
   0   6  10      273.02      226.88      9.90 o 
   1   6  10      401.46      410.34     13.82 o 
   2   6  10      815.67      754.62     19.33 o 
   3   6  10     1730.18     1780.67     39.29 o 
   4   6  10       28.08       26.77      6.69 o 
   5   6  10      497.80      473.49     25.29 o 
   6   6  10      487.57      523.59     21.85 o 
   7   6  10        2.87        6.05      6.30 o 
   8   6  10       12.12       11.87      7.61 o 
  -8   7  10       81.04       87.32     27.37 o 
  -7   7  10       75.77       80.98     23.41 o 
  -6   7  10      494.91      560.60     38.33 o 
  -5   7  10      310.52      310.49     15.03 o 
  -4   7  10        0.78        7.31      5.26 o 
  -3   7  10      360.47      400.51     20.97 o 
  -2   7  10      191.21      174.42     10.78 o 
  -1   7  10      139.00      132.24      9.78 o 
   0   7  10      859.95      853.52     26.47 o 
   1   7  10      435.68      413.23     15.34 o 
   2   7  10      627.59      602.77     22.01 o 
   3   7  10      759.36      686.46     29.01 o 
   4   7  10      699.44      670.77     28.54 o 
   5   7  10      438.94      446.10     22.44 o 
   6   7  10        0.15        4.22      8.06 o 
   7   7  10      341.20      399.37     26.92 o 
   8   7  10      390.13      392.79     24.86 o 
  -8   8  10      302.27      336.45     19.00 o 
  -7   8  10      116.19       80.11     25.90 o 
  -6   8  10      962.46      982.56     36.05 o 
  -5   8  10      466.92      477.50     20.18 o 
  -4   8  10      406.16      449.84     19.29 o 
  -3   8  10      435.29      439.72     21.51 o 
  -2   8  10       20.65       27.61      7.46 o 
  -1   8  10     1032.05      977.39     24.65 o 
   0   8  10      295.43      279.84     10.35 o 
   1   8  10      823.41      818.86     20.07 o 
   2   8  10      752.26      718.12     23.83 o 
   3   8  10      341.52      312.92     16.02 o 
   4   8  10      293.10      268.10     15.01 o 
   5   8  10       55.66       37.37     16.97 o 
   6   8  10      366.95      405.64     20.69 o 
   7   8  10      264.13      265.40     21.40 o 
  -8   9  10        1.59        4.52      9.55 o 
  -7   9  10       32.84       33.14     15.09 o 
  -6   9  10       69.99       68.66     22.40 o 
  -5   9  10     1375.61     1442.58     49.21 o 
  -4   9  10      119.49      146.11     16.92 o 
  -3   9  10      867.25      865.59     28.71 o 
  -2   9  10      438.41      407.03     17.53 o 
  -1   9  10      156.94      145.76     11.55 o 
   0   9  10        8.35       10.93      6.69 o 
   1   9  10       18.32       32.85      8.54 o 
   2   9  10       99.15       75.43     17.98 o 
   3   9  10        4.34        9.66      8.39 o 
   4   9  10      180.57      152.02     15.00 o 
   5   9  10     1121.50     1216.27     40.45 o 
   6   9  10      105.11       89.13     39.49 o 
   7   9  10      116.02      142.45     22.08 o 
  -7  10  10       67.20       76.52     25.95 o 
  -6  10  10       12.52       21.59     10.70 o 
  -5  10  10     1303.73     1343.67     43.40 o 
  -4  10  10     1785.41     1845.65     49.09 o 
  -3  10  10     1953.80     2031.78     55.04 o 
  -2  10  10      439.38      387.82     13.40 o 
  -1  10  10      216.14      207.67      9.63 o 
   0  10  10      214.45      203.31     13.25 o 
   1  10  10       11.82        7.25      5.18 o 
   2  10  10       52.04       22.86      9.06 o 
   3  10  10      423.09      382.08     16.78 o 
   4  10  10     1388.12     1303.41     44.53 o 
   5  10  10      610.51      677.69     26.74 o 
   6  10  10      239.98      213.40     17.54 o 
   7  10  10      404.71      416.00     20.29 o 
  -7  11  10      219.63      194.75     22.48 o 
  -6  11  10      296.66      314.40     19.48 o 
  -5  11  10       69.74       77.85     24.42 o 
  -4  11  10      144.46      140.29     16.50 o 
  -3  11  10      493.97      494.08     22.37 o 
  -2  11  10        9.20        6.00      5.09 o 
  -1  11  10      342.62      381.73     19.24 o 
   0  11  10      151.26      129.43     15.82 o 
   1  11  10      141.64      123.73     11.04 o 
   2  11  10      128.70       92.24     19.42 o 
   3  11  10        3.26        9.04      7.05 o 
   4  11  10      398.53      371.13     19.37 o 
   5  11  10      737.52      718.37     28.26 o 
   6  11  10       51.97       38.20     15.14 o 
   7  11  10      358.73      433.09     24.70 o 
  -7  12  10      198.17      185.33     15.40 o 
  -6  12  10       82.94       60.00     18.11 o 
  -5  12  10       38.69       27.06      9.52 o 
  -4  12  10       18.29       26.98     11.15 o 
  -3  12  10      510.34      501.82     22.97 o 
  -2  12  10        2.02        4.28      6.35 o 
  -1  12  10       93.36      100.87     28.41 o 
   0  12  10        5.20        5.63      4.60 o 
   1  12  10      135.88      150.24     23.60 o 
   2  12  10        1.60        9.29      5.92 o 
   3  12  10       18.31       17.70      8.07 o 
   4  12  10      462.71      393.36     20.02 o 
   5  12  10      202.71      176.69     25.30 o 
   6  12  10       10.68       14.23     10.81 o 
  -6  13  10      331.18      331.90     17.53 o 
  -5  13  10      190.07      189.46     26.52 o 
  -4  13  10       46.55       36.75     13.55 o 
  -3  13  10      198.65      211.98     16.05 o 
  -2  13  10      554.10      546.33     20.06 o 
  -1  13  10     1577.24     1642.90     52.77 o 
   0  13  10       49.25       56.00     14.47 o 
   1  13  10      648.85      688.62     20.74 o 
   2  13  10      987.50      983.05     30.88 o 
   3  13  10     1167.39     1168.27     33.32 o 
   4  13  10       50.97       57.00     14.97 o 
   5  13  10      768.38      801.47     32.27 o 
   6  13  10       26.46       31.68     14.51 o 
  -6  14  10       97.18       79.93     27.30 o 
  -5  14  10      424.62      422.01     20.02 o 
  -4  14  10      335.09      376.18     18.77 o 
  -3  14  10     1078.84     1040.96     39.34 o 
  -2  14  10      170.37      161.04     18.51 o 
  -1  14  10        0.52       -0.49      8.75 o 
   0  14  10       86.66       79.40     22.63 o 
   2  14  10       84.29       70.38     20.28 o 
   3  14  10      321.90      299.03     13.02 o 
   4  14  10        3.77        2.50      7.71 o 
   5  14  10       13.65       19.48     11.70 o 
  -6  15  10       81.27       54.66     28.91 o 
  -5  15  10       39.83       50.85     17.32 o 
  -4  15  10       82.69       65.71     24.25 o 
  -3  15  10       22.33       15.90      8.59 o 
  -2  15  10     1190.46     1200.09     52.43 o 
  -1  15  10      104.00       81.83     26.82 o 
   0  15  10      363.33      359.56     21.49 o 
   1  15  10       78.88       84.45     15.89 o 
   2  15  10     1029.31     1053.07     29.95 o 
   3  15  10       10.70        6.22      5.22 o 
   4  15  10      405.96      416.88     24.46 o 
   5  15  10       10.43       22.24      9.47 o 
  -5  16  10       84.27       69.66     29.50 o 
  -4  16  10       71.65       78.49     32.14 o 
  -3  16  10      183.86      175.61     30.21 o 
  -2  16  10      858.65      863.09     32.32 o 
  -1  16  10      168.35      144.86     34.08 o 
   0  16  10      876.43      916.73     31.65 o 
   1  16  10       73.78       63.27     21.08 o 
   2  16  10      329.91      322.49     15.52 o 
   3  16  10       21.75        8.52      5.46 o 
   4  16  10      377.93      394.45     18.70 o 
  -4  17  10        8.50       10.05      7.60 o 
  -3  17  10       80.52       74.10     28.74 o 
  -2  17  10      601.96      563.86     23.55 o 
  -1  17  10      104.26       77.04     25.26 o 
   0  17  10      121.70       96.54     33.65 o 
   1  17  10      497.80      485.51     26.55 o 
   2  17  10        0.07        3.01      5.82 o 
   3  17  10       96.76       88.42     30.84 o 
   4  17  10      211.04      223.83     16.28 o 
  -3  18  10        2.63        3.05      4.93 o 
  -2  18  10      922.06      970.82     55.77 o 
  -1  18  10        3.64        9.42      7.49 o 
   0  18  10        1.37        0.99      8.66 o 
   1  18  10       58.23       34.83     12.41 o 
   2  18  10       31.93       20.27      9.15 o 
   3  18  10      565.83      600.22     19.56 o 
  -2  19  10      501.74      491.45     24.04 o 
  -1  19  10       38.48       43.68     16.59 o 
   0  19  10      666.83      717.72     29.83 o 
   1  19  10      172.20      216.89     36.75 o 
   2  19  10      490.96      489.53     21.79 o 
  -8   1  11      109.22      103.73     35.92 o 
  -7   1  11       15.66       10.28      5.61 o 
  -6   1  11       92.02       76.42     20.44 o 
  -5   1  11      422.58      442.66     17.76 o 
  -4   1  11      340.61      331.84     13.71 o 
  -3   1  11      762.33      815.52     23.95 o 
  -2   1  11      115.11      106.17     11.89 o 
  -1   1  11     1222.88     1219.16     26.56 o 
   0   1  11     5210.08     5274.53     76.71 o 
   1   1  11      324.76      302.75     12.97 o 
   2   1  11        4.28        7.81      5.13 o 
   3   1  11      593.75      600.74     17.09 o 
   4   1  11       16.25       21.79      6.67 o 
   5   1  11       15.66       10.56      7.68 o 
   6   1  11      502.88      502.83     21.08 o 
   7   1  11        0.03        7.29      7.03 o 
  -8   2  11      268.68      250.91     13.92 o 
  -7   2  11       46.76       41.00     16.68 o 
  -6   2  11       24.92       27.41     11.22 o 
  -5   2  11       69.06       79.88     25.08 o 
  -4   2  11        7.42       10.46      5.31 o 
  -3   2  11      295.70      306.53     11.77 o 
  -2   2  11     1136.16     1139.02     26.13 o 
  -1   2  11     1139.66     1175.52     25.91 o 
   0   2  11     1262.08     1256.65     28.43 o 
   1   2  11      209.53      211.69     10.37 o 
   2   2  11      710.64      642.38     22.99 o 
   3   2  11      121.98      127.86     30.82 o 
   4   2  11      112.99       98.90     22.83 o 
   5   2  11     1748.37     1803.41     49.56 o 
   6   2  11      205.68      212.93     13.92 o 
   7   2  11      161.16      166.01     21.45 o 
  -8   3  11       54.03       52.57     15.89 o 
  -7   3  11      416.10      421.69     19.04 o 
  -6   3  11       59.20       43.16     17.16 o 
  -5   3  11        1.57        5.64      5.91 o 
  -4   3  11       18.05       17.82      7.70 o 
  -3   3  11       37.29       34.79      7.97 o 
  -2   3  11      126.49      113.80     11.37 o 
  -1   3  11        7.64        9.95      4.06 o 
   0   3  11      945.55      938.69     21.73 o 
   1   3  11       60.71       86.35     11.37 o 
   2   3  11       65.51       66.13     17.21 o 
   3   3  11      103.72       95.35     26.11 o 
   4   3  11      464.99      432.21     34.83 o 
   5   3  11       32.89       26.06     11.41 o 
   6   3  11      228.15      238.18     14.89 o 
   7   3  11      593.67      652.32     23.55 o 
  -8   4  11       83.30       88.18     39.63 o 
  -7   4  11      494.13      468.38     22.30 o 
  -6   4  11      105.22      111.64     41.01 o 
  -5   4  11     1431.28     1559.38     44.07 o 
  -4   4  11       58.54       42.66     12.45 o 
  -3   4  11      370.77      384.61     19.03 o 
  -2   4  11      491.53      452.27     18.85 o 
  -1   4  11      105.24       92.07     24.89 o 
   0   4  11      781.59      732.39     20.74 o 
   1   4  11        9.85       13.72      5.28 o 
   2   4  11      195.77      205.30     11.16 o 
   3   4  11      344.85      329.89     19.02 o 
   4   4  11      345.45      327.32     16.72 o 
   5   4  11      379.49      420.33     18.24 o 
   6   4  11      117.95      115.39     27.10 o 
   7   4  11       46.86       40.74     11.89 o 
  -8   5  11        0.51        8.19      7.13 o 
  -7   5  11       14.61        9.15      9.22 o 
  -6   5  11      150.86      121.93     40.87 o 
  -5   5  11       73.62       68.03     19.22 o 
  -4   5  11      468.64      447.51     17.67 o 
  -3   5  11     2087.95     1941.33    227.69 o 
  -2   5  11      635.73      615.26     25.97 o 
  -1   5  11        0.13        4.14      6.10 o 
   0   5  11      172.73      152.58      9.87 o 
   1   5  11      372.66      384.41     13.99 o 
   2   5  11      696.72      617.51     17.09 o 
   3   5  11        0.53        4.71      5.59 o 
   4   5  11      613.11      626.79     25.32 o 
   5   5  11      193.64      212.79     14.14 o 
   6   5  11       69.04       75.15     18.00 o 
   7   5  11      163.78      147.07     17.51 o 
  -7   6  11      834.06      886.62     32.46 o 
  -6   6  11       53.55       54.72     16.86 o 
  -5   6  11       46.39       41.23     13.00 o 
  -4   6  11      164.26      165.60     17.58 o 
  -3   6  11       79.41       59.37     19.48 o 
  -2   6  11        7.01       13.07      5.38 o 
  -1   6  11     1439.28     1429.18     38.30 o 
   0   6  11        1.20        1.84      4.70 o 
   1   6  11      352.80      328.56     11.51 o 
   2   6  11       14.80       24.74      9.83 o 
   3   6  11      233.61      207.16     15.21 o 
   4   6  11      155.86      137.28     40.08 o 
   5   6  11      105.35      111.37     36.21 o 
   6   6  11      836.69      818.58     32.09 o 
   7   6  11       42.06       26.40     15.52 o 
  -7   7  11       81.23       76.65     30.93 o 
  -6   7  11      318.51      323.54     16.84 o 
  -5   7  11      578.42      610.90     28.70 o 
  -4   7  11      307.19      329.93     19.72 o 
  -3   7  11       88.95       68.31     21.43 o 
  -2   7  11       12.05       14.71      5.65 o 
  -1   7  11       41.07       39.73     11.92 o 
   0   7  11     1088.63     1052.70     28.85 o 
   1   7  11       44.28       40.54     12.07 o 
   2   7  11     1236.95     1202.51     42.56 o 
   3   7  11      260.31      335.59     20.13 o 
   4   7  11        0.23        4.92      7.53 o 
   5   7  11      373.52      367.65     18.49 o 
   6   7  11       76.79       73.19     31.41 o 
   7   7  11       23.85       33.90     13.06 o 
  -7   8  11      372.78      390.24     22.11 o 
  -6   8  11      137.74      131.49     40.15 o 
  -5   8  11      857.91      875.75     38.12 o 
  -4   8  11      182.89      177.72     14.74 o 
  -3   8  11      121.80      112.45     34.60 o 
  -2   8  11       12.85       12.52      6.61 o 
  -1   8  11       99.33       74.44     25.33 o 
   0   8  11       11.32       10.88      7.52 o 
   1   8  11     1300.12     1187.56     32.22 o 
   2   8  11     1199.58     1228.11     34.19 o 
   3   8  11      469.10      499.72     22.99 o 
   4   8  11       38.94       29.62     11.43 o 
   5   8  11       55.45       43.85     15.60 o 
   6   8  11      559.69      630.12     26.92 o 
  -7   9  11      715.40      694.72     25.88 o 
  -6   9  11        2.58        5.80     10.39 o 
  -5   9  11      189.78      202.87     23.60 o 
  -4   9  11        0.69        3.72      7.63 o 
  -3   9  11      153.01      152.18     16.68 o 
  -2   9  11      122.34      135.68     11.75 o 
  -1   9  11      663.35      633.20     22.63 o 
   0   9  11       48.17       33.73     10.40 o 
   1   9  11     1006.68      991.76     27.44 o 
   2   9  11      636.84      610.24     20.54 o 
   3   9  11       53.22       52.98     19.21 o 
   4   9  11     1628.74     1796.29     55.27 o 
   5   9  11      271.48      286.27     17.08 o 
   6   9  11       12.70        7.80      9.81 o 
  -7  10  11       18.59       12.05      9.90 o 
  -6  10  11      150.01      124.96     42.25 o 
  -5  10  11      442.37      413.59     25.50 o 
  -4  10  11       44.44       37.75     16.99 o 
  -3  10  11       11.45       14.63      6.15 o 
  -2  10  11        4.55        3.91      6.29 o 
  -1  10  11       11.85       10.50      5.22 o 
   0  10  11      489.59      504.56     17.32 o 
   1  10  11      204.14      197.84     12.47 o 
   2  10  11      648.82      643.01     25.95 o 
   3  10  11      127.87      131.79     44.36 o 
   4  10  11      583.77      585.53     25.35 o 
   5  10  11        0.57        0.46      9.06 o 
   6  10  11        0.61        2.79      8.74 o 
  -6  11  11      564.93      676.29     33.03 o 
  -5  11  11      352.17      393.22     20.10 o 
  -4  11  11        3.10        5.78      7.44 o 
  -3  11  11      146.79      159.87     34.62 o 
  -2  11  11      150.21      133.70     41.03 o 
  -1  11  11     1231.45     1345.38     45.59 o 
   0  11  11       76.67       86.59     24.33 o 
   1  11  11      631.09      592.83     24.99 o 
   2  11  11       74.76       70.24     23.21 o 
   3  11  11       81.22       53.32     17.52 o 
   4  11  11      777.69      848.33     31.56 o 
   5  11  11       12.33       17.99      9.80 o 
   6  11  11        5.75       11.96     10.93 o 
  -6  12  11       12.58        9.81      6.42 o 
  -5  12  11       80.17       64.31     25.04 o 
  -4  12  11     1098.05     1161.92     45.49 o 
  -3  12  11      109.38       97.88     25.96 o 
  -2  12  11       48.49       56.35     24.59 o 
  -1  12  11        1.17        6.73      6.34 o 
   0  12  11      125.12      137.65     39.62 o 
   1  12  11      628.12      602.92     23.93 o 
   2  12  11      795.98      835.20     26.44 o 
   3  12  11     1509.02     1537.50     45.05 o 
   4  12  11       66.87       63.70     23.61 o 
   5  12  11      173.53      181.18     16.82 o 
  -5  13  11      265.52      258.06     15.92 o 
  -4  13  11      276.98      283.34     17.81 o 
  -3  13  11       25.52       13.70      8.98 o 
  -2  13  11      357.35      360.06     21.08 o 
  -1  13  11       46.14       56.11     16.62 o 
   0  13  11        0.07        7.52      5.92 o 
   1  13  11      126.11      104.79     37.64 o 
   2  13  11      146.82      121.22     31.02 o 
   3  13  11       33.90       25.27     10.68 o 
   4  13  11      121.40      122.28     43.57 o 
   5  13  11       11.30       12.45      8.30 o 
  -5  14  11       94.73       77.17     31.81 o 
  -4  14  11     1543.99     1637.70     49.67 o 
  -3  14  11       34.86       34.68     12.57 o 
  -2  14  11       25.11       26.43     12.08 o 
  -1  14  11      136.72       92.53     30.15 o 
   0  14  11        9.30       16.20      8.18 o 
   1  14  11       72.23       82.16     28.79 o 
   2  14  11        0.14       -0.74      6.19 o 
   3  14  11      127.36       53.88     38.33 o 
   4  14  11       16.95       13.25      8.73 o 
  -4  15  11        0.13        6.01      6.78 o 
  -3  15  11       16.88        6.84      6.51 o 
  -2  15  11      110.77      111.96     41.67 o 
  -1  15  11       63.39       69.26     23.20 o 
   0  15  11      113.89      112.48     35.01 o 
   1  15  11      447.16      455.06     24.25 o 
   2  15  11      143.80      143.28     16.04 o 
   3  15  11       57.79       67.33     32.58 o 
   4  15  11      131.08      115.75     37.64 o 
  -4  16  11       82.51       62.31     30.48 o 
  -3  16  11      541.11      605.17     45.10 o 
  -2  16  11       37.98       21.33     13.46 o 
  -1  16  11       62.01      107.43     29.24 o 
   0  16  11      118.80       98.25     37.44 o 
   1  16  11      120.68       83.19     32.27 o 
   2  16  11       72.39       72.28     24.48 o 
   3  16  11      176.25      180.82     16.41 o 
  -3  17  11      103.16       53.49     40.94 o 
  -2  17  11      773.67      800.81     32.61 o 
  -1  17  11       54.78       41.59     17.02 o 
   0  17  11       77.70       60.04     26.24 o 
   1  17  11      294.73      296.63     17.71 o 
   2  17  11      258.99      279.02     15.25 o 
  -1  18  11      107.57      119.35     47.54 o 
   0  18  11      141.39      120.64     38.21 o 
  -7   0  12      914.69      917.42     42.00 o 
  -6   0  12     1225.26     1383.94     56.52 o 
  -5   0  12     1537.98     1554.26     57.02 o 
  -4   0  12     3250.13     3391.83     72.75 o 
  -3   0  12      326.01      271.79     24.33 o 
  -2   0  12       52.79       45.31     19.08 o 
  -1   0  12      654.57      681.07     27.10 o 
   0   0  12      877.07      979.26     63.96 o 
   1   0  12      630.17      564.24     23.53 o 
   2   0  12       69.23       60.58     23.32 o 
   3   0  12      164.40      169.04     39.57 o 
   4   0  12       46.83       40.57     21.68 o 
   5   0  12      432.65      396.01     23.60 o 
   6   0  12      515.99      551.47     29.85 o 
  -7   1  12       24.53       22.61     10.11 o 
  -6   1  12       20.35       15.82      9.15 o 
  -5   1  12      196.73      191.25     33.20 o 
  -4   1  12     1243.40     1206.65     36.66 o 
  -3   1  12     1316.56     1374.13     34.45 o 
  -2   1  12      634.52      574.37     19.00 o 
  -1   1  12       75.73       74.92     19.67 o 
   0   1  12        4.86        5.80      5.71 o 
   1   1  12      496.80      471.72     15.35 o 
   2   1  12      347.65      344.32     13.92 o 
   3   1  12      179.34      176.91     13.95 o 
   4   1  12     1670.13     1728.84     45.67 o 
   5   1  12        3.16        4.00      5.29 o 
   6   1  12      251.52      262.21     21.27 o 
  -7   2  12     1412.00     1407.13     41.87 o 
  -6   2  12      124.44      112.83     31.90 o 
  -5   2  12      375.34      373.53     14.91 o 
  -4   2  12       93.34       61.77     19.27 o 
  -3   2  12      219.22      219.52     10.77 o 
  -2   2  12      252.10      218.55     12.09 o 
  -1   2  12        3.74        3.35      5.27 o 
   0   2  12      513.94      549.15     23.69 o 
   1   2  12      107.30      108.64     11.16 o 
   2   2  12      327.17      300.44     12.38 o 
   3   2  12        0.61        2.91      5.87 o 
   4   2  12        1.92        7.42      6.99 o 
   5   2  12      106.39       93.41     24.54 o 
   6   2  12      850.34      830.34     26.59 o 
  -7   3  12       45.12       35.59     15.33 o 
  -6   3  12      278.23      253.83     19.03 o 
  -5   3  12       23.26       19.44      8.29 o 
  -4   3  12       61.29       56.73     17.88 o 
  -3   3  12       12.92       16.49      6.66 o 
  -2   3  12      993.50      978.42     26.63 o 
  -1   3  12      298.67      286.88     16.37 o 
   0   3  12       17.74       16.83     11.03 o 
   1   3  12      411.12      455.23     14.09 o 
   2   3  12      619.05      643.82     23.00 o 
   3   3  12       26.44       26.29      8.88 o 
   4   3  12      650.71      758.22     29.41 o 
   5   3  12      222.07      254.01     14.06 o 
   6   3  12       19.27       23.33     11.86 o 
  -7   4  12      168.09      117.98     46.96 o 
  -6   4  12      551.15      523.57     27.73 o 
  -5   4  12      178.83      193.83     16.08 o 
  -4   4  12      182.60      171.04     20.69 o 
  -3   4  12      110.61      150.27     20.69 o 
  -2   4  12      136.76      108.56     12.88 o 
  -1   4  12       38.05       50.15     18.73 o 
   0   4  12       11.78        7.64     10.52 o 
   1   4  12      283.12      270.28     11.73 o 
   2   4  12      803.25      820.44     31.46 o 
   3   4  12      570.97      559.60     21.07 o 
   4   4  12       36.62       33.14     13.71 o 
   5   4  12      813.63      884.81     28.39 o 
   6   4  12       56.66       51.25     17.14 o 
  -7   5  12      420.32      476.31     74.03 o 
  -6   5  12      282.05      259.80     18.63 o 
  -5   5  12      705.32      694.60     27.35 o 
  -4   5  12       58.71       50.25     18.07 o 
  -3   5  12      570.42      551.27     23.33 o 
  -2   5  12      244.56      256.50     13.39 o 
  -1   5  12      706.81      775.27     38.85 o 
   0   5  12      130.52      125.67     17.55 o 
   1   5  12      231.47      263.72     13.47 o 
   2   5  12       17.93       12.18      9.13 o 
   3   5  12     1021.11     1017.82     47.55 o 
   4   5  12      519.75      487.08     20.20 o 
   5   5  12      814.87      843.55     34.28 o 
   6   5  12      204.23      213.99     21.10 o 
  -6   6  12       23.79       17.03      9.26 o 
  -5   6  12      132.85      107.07     40.40 o 
  -4   6  12        0.07        6.09      6.56 o 
  -3   6  12       86.06       67.44     20.26 o 
  -2   6  12      328.74      335.26     26.87 o 
  -1   6  12      353.17      330.40     23.18 o 
   0   6  12        9.89       10.30      5.56 o 
   1   6  12      221.50      199.73     22.08 o 
   2   6  12        7.09       15.92      8.52 o 
   3   6  12      280.45      291.36     17.45 o 
   4   6  12        3.23        4.01      6.40 o 
   5   6  12      212.16      202.47     16.82 o 
   6   6  12        0.33        9.63     10.44 o 
  -6   7  12       44.02       31.54     17.54 o 
  -5   7  12        7.62        8.50      7.20 o 
  -4   7  12      217.69      224.62     23.16 o 
  -3   7  12      448.69      473.55     22.83 o 
  -2   7  12       15.32        9.13      7.53 o 
  -1   7  12       11.76       18.63      8.36 o 
   0   7  12     1045.29     1040.48     37.13 o 
   1   7  12       36.94       27.42     12.09 o 
   2   7  12       44.89       48.64     18.24 o 
   3   7  12      593.80      570.07     28.47 o 
   4   7  12      174.74      164.95     19.85 o 
   5   7  12      435.76      489.36     22.97 o 
   6   7  12      109.01      104.74     39.36 o 
  -6   8  12      149.91      159.68     24.69 o 
  -5   8  12        3.06        9.16      7.16 o 
  -4   8  12      659.35      657.52     29.24 o 
  -3   8  12        3.95        8.75      8.06 o 
  -2   8  12        0.88        5.87      7.12 o 
  -1   8  12       14.91        4.57     13.52 o 
   0   8  12      321.03      322.57     17.15 o 
   1   8  12      289.28      268.44     19.59 o 
   2   8  12      223.27      211.24     18.99 o 
   3   8  12        4.26       17.24      9.70 o 
   4   8  12        7.69       12.43      8.97 o 
   5   8  12        2.57        7.03     10.23 o 
  -6   9  12      226.97      242.14     19.56 o 
  -5   9  12      121.20      100.93     32.18 o 
  -4   9  12       81.17       68.05     25.11 o 
  -3   9  12        7.78       11.12      8.90 o 
  -2   9  12      252.41      250.83     24.32 o 
  -1   9  12      775.44      807.58     37.04 o 
   0   9  12      335.16      402.59     19.83 o 
   1   9  12      468.60      467.39     26.08 o 
   2   9  12      652.00      652.52     25.59 o 
   3   9  12        5.43        7.30      8.10 o 
   4   9  12       52.18       10.55     23.94 o 
   5   9  12      110.06       90.58     27.16 o 
  -5  10  12      881.86      934.25     36.19 o 
  -4  10  12       62.60       43.45     15.76 o 
  -3  10  12       53.17       47.44     18.25 o 
  -2  10  12     1068.00     1059.88     42.82 o 
  -1  10  12      130.65      126.57     33.44 o 
   0  10  12     1333.71     1237.49     42.89 o 
   1  10  12      537.96      560.02     28.39 o 
   2  10  12      913.33      899.62     34.37 o 
   3  10  12       24.64       15.26     10.68 o 
   4  10  12        0.03        0.32      7.67 o 
   5  10  12       25.03       18.79      9.14 o 
  -5  11  12      174.52      198.55     15.79 o 
  -4  11  12       22.20       23.88     14.47 o 
  -3  11  12       20.57       19.29     10.86 o 
  -2  11  12      241.05      268.63     23.81 o 
  -1  11  12       92.66       68.17     22.02 o 
   0  11  12      600.27      653.73     27.56 o 
   1  11  12      140.17      134.85     19.60 o 
   2  11  12      166.33      193.06     20.79 o 
   3  11  12        0.11        7.35      6.62 o 
   4  11  12      417.23      418.54     19.43 o 
  -5  12  12      122.23       96.16     41.32 o 
  -4  12  12       41.70       31.54     16.44 o 
  -3  12  12       46.31       40.96     20.18 o 
  -2  12  12       22.78       13.88     12.08 o 
  -1  12  12      140.19      113.10     37.12 o 
   0  12  12      630.97      598.32     25.82 o 
   1  12  12      408.12      404.62     20.01 o 
   2  12  12       47.45       32.98     14.80 o 
   3  12  12        1.52        8.26      5.84 o 
   4  12  12        1.28        9.37      9.55 o 
  -4  13  12       77.33       74.40     30.24 o 
  -3  13  12      135.16      138.09     34.68 o 
  -2  13  12        0.17        4.97      9.04 o 
  -1  13  12       12.80        7.40      6.32 o 
   0  13  12     2321.52     2294.17     52.05 o 
   1  13  12       39.12       25.49     10.71 o 
   2  13  12      269.18      297.23     21.94 o 
   3  13  12     1444.74     1557.74     47.34 o 
  -3  14  12       80.18       69.34     35.56 o 
  -2  14  12      286.54      313.53     20.67 o 
  -1  14  12       36.05       30.46     22.19 o 
   0  14  12      368.40      348.10     23.37 o 
   1  14  12       29.18       14.60     16.71 o 
   2  14  12       52.91       20.80     15.61 o 
   3  14  12        6.17        4.35      8.64 o 
  -2  15  12      315.09      247.90     30.64 o 
  -1  15  12      408.77      385.08     35.09 o 
   0  15  12      130.44      115.90     21.09 o 
   1  15  12       21.68       18.68     14.77 o 
   2  15  12      340.96      402.08     26.56 o 
   0  16  12        0.48        6.34      6.14 o 
  -6   1  13      239.65      233.05     14.23 o 
  -5   1  13        1.93        7.04      7.03 o 
  -4   1  13        4.95        4.69      5.42 o 
  -3   1  13      229.70      244.98     12.06 o 
  -2   1  13     1439.23     1507.65     41.11 o 
  -1   1  13        0.15        1.19      9.47 o 
   0   1  13       28.68       33.07     13.98 o 
   1   1  13      345.74      356.85     29.64 o 
   2   1  13        1.88        5.05      6.81 o 
   3   1  13      710.24      689.96     23.45 o 
   4   1  13      344.39      339.54     15.92 o 
   5   1  13       97.48       96.74     27.28 o 
  -6   2  13      163.32      141.47     45.75 o 
  -5   2  13      488.10      490.23     21.13 o 
  -4   2  13        0.02        3.10      5.53 o 
  -3   2  13       93.06       95.80     26.29 o 
  -2   2  13      194.59      171.82     20.89 o 
  -1   2  13      509.49      460.27     25.58 o 
   0   2  13     1148.27     1081.00     44.82 o 
   1   2  13      966.43      855.29     42.64 o 
   2   2  13      414.68      433.28     20.07 o 
   3   2  13       19.96       14.75     10.70 o 
   4   2  13        9.04       15.43      9.49 o 
   5   2  13       17.69       13.07      6.22 o 
  -6   3  13      239.75      210.48     25.70 o 
  -5   3  13        3.87       10.20      8.80 o 
  -4   3  13        4.98        7.94      6.82 o 
  -3   3  13        3.50        5.94      5.85 o 
  -2   3  13      323.77      335.50     21.50 o 
  -1   3  13        0.39        3.49      7.54 o 
   0   3  13      256.10      207.15     15.43 o 
   1   3  13        2.22        2.11      5.70 o 
   2   3  13      198.67      210.25     14.91 o 
   3   3  13       30.48       29.47     12.15 o 
   4   3  13      383.60      403.83     19.39 o 
   5   3  13      405.12      481.48     17.82 o 
  -6   4  13      117.08       83.58     33.85 o 
  -5   4  13      350.51      354.52     17.38 o 
  -4   4  13       89.94       88.37     47.00 o 
  -3   4  13        1.06        3.98      6.97 o 
  -2   4  13     2235.26     2274.85     82.08 o 
  -1   4  13      141.97      118.77     19.02 o 
   0   4  13       35.38       31.84     19.73 o 
   1   4  13       44.13       44.21     20.14 o 
   2   4  13       75.24       62.63     25.36 o 
   3   4  13       36.14       19.63      9.55 o 
   4   4  13       21.53       14.78      9.04 o 
   5   4  13      146.22       94.02     54.88 o 
  -5   5  13        5.26        8.60      9.56 o 
  -4   5  13      525.55      508.94     27.55 o 
  -3   5  13       53.09       42.33     18.11 o 
  -2   5  13        0.35        2.30      7.84 o 
  -1   5  13      322.18      314.39     18.38 o 
   0   5  13      105.84      116.67     21.16 o 
   1   5  13       38.37       37.02     33.13 o 
   2   5  13      150.80      130.08     42.93 o 
   3   5  13      597.70      573.83     26.35 o 
   4   5  13      153.25      182.85     16.98 o 
   5   5  13       97.59       83.40     39.35 o 
  -5   6  13       53.14       39.44     24.97 o 
  -4   6  13      794.77      799.30     28.53 o 
  -3   6  13        5.56        7.61      6.68 o 
  -2   6  13      629.03      639.88     30.89 o 
  -1   6  13       62.62       68.54     26.82 o 
   0   6  13      145.05      128.38     71.47 o 
   1   6  13       18.80       31.54     15.17 o 
   2   6  13      346.06      356.69     16.85 o 
   3   6  13       26.44       38.47     16.76 o 
   4   6  13        9.53       12.34      8.69 o 
   5   6  13        0.01        1.20     10.63 o 
  -5   7  13        1.20        6.22      7.45 o 
  -4   7  13        3.05        7.52      6.94 o 
  -3   7  13       27.18       38.45     19.87 o 
  -2   7  13       37.67       29.19     12.49 o 
  -1   7  13       10.19       11.45      8.79 o 
   0   7  13      652.03      690.97     52.07 o 
   1   7  13        1.26        4.14      6.90 o 
   2   7  13      258.37      265.04     19.82 o 
   3   7  13      501.88      544.11     23.56 o 
   4   7  13      157.58      140.52     41.55 o 
  -5   8  13      124.95      100.37     42.14 o 
  -4   8  13       74.78       77.62     33.12 o 
  -3   8  13      485.78      479.72     47.78 o 
  -2   8  13       60.25       49.11     27.44 o 
  -1   8  13      295.89      297.86     19.32 o 
   0   8  13       25.65       23.67     18.19 o 
   1   8  13      156.64      117.15     53.97 o 
   2   8  13      111.08       91.20     39.27 o 
   3   8  13      375.02      426.39     22.38 o 
   4   8  13      701.20      666.28     23.93 o 
  -4   9  13      113.43       94.04     46.91 o 
  -3   9  13      188.15      190.91     24.70 o 
  -2   9  13      211.50      206.73     23.04 o 
  -1   9  13      490.97      479.70     26.10 o 
   0   9  13       50.20       54.83     26.42 o 
   1   9  13        8.82        9.83      7.38 o 
   2   9  13      848.09      922.10     40.20 o 
   3   9  13        4.73        4.35      6.91 o 
   4   9  13      275.44      269.24     20.86 o 
  -4  10  13      157.85      195.98     17.66 o 
  -3  10  13        0.47        1.66      9.51 o 
  -2  10  13      225.51      224.77     24.74 o 
  -1  10  13       96.51       99.44     40.29 o 
   0  10  13       17.22       17.83     12.69 o 
   1  10  13        2.44        7.09      6.91 o 
   2  10  13        4.59        6.82      9.57 o 
   3  10  13       47.73       59.37     20.70 o 
  -3  11  13       76.84       63.42     32.05 o 
  -2  11  13        1.95        6.94     10.68 o 
  -1  11  13      242.26      194.70     22.23 o 
   0  11  13        3.19        3.84      4.98 o 
   1  11  13      133.00      142.44     18.93 o 
   2  11  13      321.94      266.88     20.22 o 
   3  11  13        0.53        7.05      8.75 o 
  -3  12  13     1131.84     1237.42     51.50 o 
  -2  12  13      213.03      224.63     25.93 o 
  -1  12  13      382.18      390.86     24.06 o 
   0  12  13      168.82      114.11     52.89 o 
   1  12  13        0.28        4.78      7.11 o 
   2  12  13       77.65       74.85     31.56 o 
  -1  13  13        2.25        6.58      8.84 o 
   0  13  13       81.83       57.32     27.75 o 
   1  13  13       53.38       27.94     24.95 o 
  -4   0  14        0.25        6.41     12.29 o 
  -3   0  14      273.66      274.40     18.15 o 
  -2   0  14       67.93       42.24     30.73 o 
  -1   0  14      263.43      223.79     25.71 o 
   0   0  14      349.16      332.05     29.83 o 
   1   0  14      223.49      232.21     24.77 o 
   2   0  14      242.80      293.17     27.19 o 
   3   0  14        5.46        3.20     10.18 o 
   4   0  14       44.09       40.99     20.90 o 
  -4   1  14        0.08        4.42      5.63 o 
  -3   1  14       32.96       29.12     11.16 o 
  -2   1  14      516.75      553.25     28.48 o 
  -1   1  14      264.79      269.10     18.98 o 
   0   1  14        2.51        4.64      6.07 o 
   1   1  14        0.69       -2.82      8.78 o 
   2   1  14       39.57       13.54     17.03 o 
   3   1  14        0.26        1.85      6.39 o 
   4   1  14       19.58       22.40     16.67 o 
  -4   2  14        0.07        4.26      7.48 o 
  -3   2  14       93.17       73.33     27.24 o 
  -2   2  14      525.59      564.68     41.32 o 
  -1   2  14      747.28      706.15     79.63 o 
   0   2  14      143.99      108.81     66.26 o 
   1   2  14       58.07       11.14     17.84 o 
   2   2  14       76.23       20.77     23.52 o 
   3   2  14       22.67       15.98      7.25 o 
  -4   3  14      323.88      347.11     18.33 o 
  -3   3  14      237.61      243.06     18.15 o 
  -2   3  14      498.83      455.91     35.67 o 
  -1   3  14      414.60      506.76     41.31 o 
   0   3  14        0.08      -11.83     16.55 o 
   2   3  14      933.79     1033.64     51.78 o 
   3   3  14       60.46       67.59     25.12 o 
  -4   4  14        7.55       11.95      9.48 o 
  -3   4  14       54.17       37.99     24.76 o 
  -2   4  14        0.18        4.78      7.18 o 
  -1   4  14      736.23      691.87     47.15 o 
   0   4  14      645.03      719.50     49.45 o 
   1   4  14      594.08      612.80     42.77 o 
   2   4  14       37.53       34.89     18.27 o 
   3   4  14      263.80      241.82     20.00 o 
  -4   5  14      436.23      388.20     18.46 o 
  -3   5  14      796.42      830.32     39.64 o 
  -2   5  14       51.80       44.87     19.60 o 
  -1   5  14       29.98       31.27     29.74 o 
   0   5  14      487.82      463.77     34.33 o 
   2   5  14      825.69      891.72     48.17 o 
   3   5  14      120.97      101.63     52.05 o 
  -3   6  14      441.90      428.39     25.41 o 
  -2   6  14       35.44       22.94     13.03 o 
  -1   6  14       40.11       36.57     35.74 o 
   0   6  14      215.04      219.61     25.57 o 
   1   6  14        0.15        7.26     13.12 o 
   2   6  14      124.59      102.00     41.27 o 
   3   6  14     1516.41     1630.42     37.00 o 
  -3   7  14        2.01        4.92      7.26 o 
  -2   7  14       18.53       15.84     14.83 o 
  -1   7  14      235.46      242.66     28.28 o 
   0   7  14       16.18       13.69     11.53 o 
   1   7  14       51.73       25.74     47.12 o 
   2   7  14       58.21       54.50     25.33 o 
  -2   8  14      205.22      195.05     21.36 o 
  -1   8  14      408.43      450.65     36.45 o 
   0   8  14        1.94       10.34     10.87 o 
   1   8  14       15.89        6.00     25.73 o 
   2   8  14       52.15       35.68     22.27 o 
  -2   9  14      219.61      270.21     29.74 o 
  -1   9  14      116.14       73.35     41.75 o 
   0   9  14       42.31       29.59     40.20 o 
   1   9  14      165.91      149.11    100.97 o 
  -1   1  15      121.01      153.11     23.63 o 
                                                 
